# Supplementary material for: TAILcaller: an R package for analyzing differences in poly(A) tail length for Oxford Nanopore RNA sequencing
Source: Bioinform Adv. 2025 Sep 26;5(1):vbaf235. doi: 10.1093/bioadv/vbaf235 (PMC12527348; doi:10.1093/bioadv/vbaf235)
Supplement: vbaf235_Supplementary_Data [file vbaf235_supplementary_data.zip › Supplemental tables.xlsx]

## Sheet: Table S1
Supplemental table 1. Count matrix obtained from the TAILcaller::get_matrix() function.
	CTR1	CTR2	CTR3	CTR4	CTR5	HIGH1	HIGH2	HIGH3	LOW1	LOW2	LOW3	LOW4	LOW5
MSTRG.10006	29	25	12	2	1	4	0	1	4	4	1	0	3
MSTRG.10008	18	12	4	0	1	4	2	1	0	3	1	1	1
MSTRG.10011	12	12	3	1	0	9	2	2	2	11	6	0	1
MSTRG.10014	15	6	1	3	1	1	0	2	2	1	1	0	0
MSTRG.10016	7	5	3	0	0	0	1	1	1	1	0	2	2
MSTRG.10017	5	8	1	0	0	1	1	0	1	1	0	1	2
MSTRG.10018	5	6	8	1	0	4	0	0	1	2	2	1	0
MSTRG.10019	70	56	8	2	7	8	1	7	2	13	3	5	8
MSTRG.10025	8	8	3	2	2	2	4	4	0	2	3	2	1
MSTRG.1003	23	24	7	1	2	0	0	1	2	5	0	2	3
MSTRG.10031	21	7	5	0	0	4	0	2	2	2	0	0	2
MSTRG.1004	5	7	1	2	1	1	1	0	0	0	0	0	1
MSTRG.10042	3	2	3	2	2	0	0	3	0	1	0	1	1
MSTRG.10049	8	7	5	1	2	0	0	1	0	1	0	0	2
MSTRG.10053	6	4	0	0	1	1	0	0	0	0	0	1	0
MSTRG.10058	29	19	6	6	4	4	1	6	4	9	0	6	5
MSTRG.10062	167	69	24	a	17	11	0	3	10	23	4	5	5
MSTRG.10071	22	11	2	0	1	0	1	3	0	0	1	1	1
MSTRG.10074	10	7	7	3	2	3	0	2	1	6	0	3	0
MSTRG.1008	7	4	0	1	1	0	0	0	1	0	0	2	0
MSTRG.10080	13	7	2	4	3	5	0	2	0	8	3	2	1
MSTRG.10081	9	4	3	0	0	0	1	0	1	3	0	0	1
MSTRG.10085	5	4	4	1	2	1	4	7	3	4	0	0	1
MSTRG.10086	12	11	3	1	3	1	1	1	2	1	0	0	1
MSTRG.10089	4	7	1	2	0	0	0	0	2	2	1	1	0
MSTRG.10091	17	17	2	3	4	2	0	0	3	1	0	0	3
MSTRG.10093	777	292	137	53	57	48	6	39	62	151	43	61	49
MSTRG.10096	394	297	140	61	64	167	61	119	65	80	31	36	117
MSTRG.10097	11	24	5	3	3	4	0	4	3	4	0	2	5
MSTRG.10098	17	15	7	1	3	6	1	4	4	7	1	0	2
MSTRG.101	10	2	0	0	0	1	0	0	0	2	0	1	0
MSTRG.10102	32	16	13	1	0	3	1	3	0	5	1	1	4
MSTRG.10109	5	6	3	0	1	0	0	1	1	3	1	0	2
MSTRG.10112	4	8	3	1	2	2	0	0	4	6	0	4	3
MSTRG.10113	22	17	13	1	1	4	1	0	0	5	0	1	1
MSTRG.10114	53	38	20	7	5	5	1	2	1	9	3	4	2
MSTRG.10115	10	2	0	0	0	0	0	0	0	1	0	0	0
MSTRG.10127	18	14	2	1	0	3	0	4	2	1	2	1	2
MSTRG.10128	15	14	6	0	0	3	0	0	1	3	1	0	4
MSTRG.10129	49	44	18	5	2	9	2	7	2	9	5	4	5
MSTRG.10138	5	2	4	1	2	0	0	3	0	0	1	0	0
MSTRG.10139	12	4	1	1	1	2	1	3	2	1	0	0	1
MSTRG.10148	21	14	5	0	5	2	0	2	0	4	0	2	4
MSTRG.10149	35	16	11	1	5	1	1	2	4	9	3	3	4
MSTRG.10151	5	2	4	0	2	0	0	1	0	0	0	0	0
MSTRG.10153	54	24	6	3	6	5	1	11	2	8	6	5	7
MSTRG.10154	17	11	6	3	2	1	0	5	1	0	3	2	1
MSTRG.10166	26	11	7	5	7	2	0	2	0	5	3	4	2
MSTRG.10171	34	31	14	4	6	2	3	3	8	17	6	1	3
MSTRG.10172	11	6	0	0	1	3	0	1	1	5	1	1	2
MSTRG.10178	8	6	3	1	1	0	0	2	2	1	0	2	1
MSTRG.10180	325	311	118	48	54	78	22	52	46	113	20	46	57
MSTRG.10181	82	47	21	4	9	16	5	8	5	22	5	5	9
MSTRG.10183	6	9	0	1	1	0	1	0	1	1	1	0	0
MSTRG.10185	11	10	1	1	0	1	2	1	2	3	1	0	0
MSTRG.10186	41	20	5	2	2	4	1	2	2	5	0	4	3
MSTRG.10197	20	14	3	1	3	3	1	0	0	1	0	1	2
MSTRG.10199	75	62	30	10	14	22	6	7	11	27	8	2	15
MSTRG.1020	8	2	2	1	0	0	0	0	0	2	0	1	0
MSTRG.10201	20	9	8	3	1	3	1	2	2	3	0	1	3
MSTRG.10202	5	9	1	1	2	0	1	1	4	1	0	0	0
MSTRG.10203	66	38	26	7	9	7	3	2	3	7	7	5	6
MSTRG.10213	7	6	5	0	0	0	2	0	0	0	0	0	2
MSTRG.10215	8	8	4	0	0	1	0	2	0	0	1	0	2
MSTRG.10217	17	14	5	1	0	3	1	6	1	8	0	0	2
MSTRG.10218	11	14	10	0	1	6	8	15	2	7	2	2	3
MSTRG.10219	11	4	0	1	5	0	1	0	2	0	0	0	0
MSTRG.10220	3	7	2	3	1	1	3	1	0	1	5	1	1
MSTRG.10222	17	14	8	2	2	3	0	2	2	7	3	2	1
MSTRG.10223	4	3	3	0	1	0	0	0	0	0	1	0	1
MSTRG.10233	16	12	6	1	3	3	0	2	1	6	1	2	2
MSTRG.10235	9	4	5	1	0	0	0	0	2	3	0	0	0
MSTRG.10237	7	7	1	0	1	1	0	0	0	2	0	2	1
MSTRG.1024	10	4	2	1	0	3	0	1	2	1	2	3	0
MSTRG.10242	5	5	3	0	0	0	0	0	1	0	0	0	0
MSTRG.10243	6	2	3	1	1	2	0	0	1	0	0	0	0
MSTRG.10244	15	5	1	0	0	2	0	0	1	3	1	0	0
MSTRG.10249	43	23	9	7	8	7	2	0	8	13	4	6	6
MSTRG.1025	11	4	3	2	1	2	0	0	0	3	1	2	0
MSTRG.10254	8	7	2	1	0	1	0	1	0	3	0	1	0
MSTRG.10258	12	7	8	5	0	1	0	0	1	3	0	1	1
MSTRG.10263	7	3	6	0	2	3	0	2	3	2	2	0	1
MSTRG.10268	57	28	15	1	1	6	1	1	7	9	4	3	3
MSTRG.10276	7	13	2	0	1	1	0	1	0	2	3	0	0
MSTRG.10283	83	55	28	5	3	5	3	7	7	14	2	3	7
MSTRG.10285	77	59	20	10	4	6	2	6	8	7	4	6	5
MSTRG.1029	18	8	2	0	3	1	0	1	0	3	0	3	2
MSTRG.10290	9	4	5	1	0	0	1	1	3	3	1	0	1
MSTRG.10292	55	25	10	6	6	11	8	19	8	9	17	2	11
MSTRG.10300	5	5	2	0	0	0	1	0	0	0	0	0	0
MSTRG.10304	6	5	0	0	0	0	0	1	0	0	0	1	0
MSTRG.1031	11	4	3	0	0	1	0	2	1	1	0	1	0
MSTRG.10315	17	8	5	6	3	1	1	2	1	5	0	0	1
MSTRG.10320	16	15	3	1	1	6	3	1	0	6	1	1	2
MSTRG.10326	3	9	1	0	2	0	0	0	0	0	1	1	0
MSTRG.10329	31	14	10	2	0	0	0	2	1	3	2	1	0
MSTRG.10330	10	21	6	1	0	0	0	0	4	4	2	1	1
MSTRG.10334	119	59	29	10	8	6	6	5	9	19	6	6	10
MSTRG.10336	22	17	11	4	2	1	1	2	3	1	2	0	2
MSTRG.10337	24	23	7	5	3	2	0	2	1	4	2	3	0
MSTRG.10349	11	8	3	2	2	1	1	1	2	1	1	0	3
MSTRG.10358	14	9	5	0	1	0	2	1	1	1	0	0	2
MSTRG.1036	43	25	14	2	2	10	2	3	4	9	2	7	5
MSTRG.10361	39	21	4	2	1	2	2	1	3	2	3	2	3
MSTRG.10362	19	8	5	2	0	1	1	3	1	3	0	1	2
MSTRG.10366	5	3	5	0	2	2	0	0	0	1	2	1	3
MSTRG.10367	9	14	4	2	1	0	0	1	1	1	0	1	1
MSTRG.10370	8	7	0	1	0	1	0	0	0	2	0	0	0
MSTRG.10379	6	3	1	1	0	0	0	1	0	0	0	1	0
MSTRG.10382	7	7	2	0	1	0	1	0	1	0	0	0	0
MSTRG.10384	47	31	21	5	1	6	0	3	8	15	1	4	7
MSTRG.10387	8	4	4	2	1	1	1	2	1	2	1	0	0
MSTRG.10390	71	51	25	6	5	6	1	8	5	24	3	9	11
MSTRG.10392	9	3	2	0	0	1	0	0	1	1	0	0	1
MSTRG.10396	3	6	2	1	0	1	1	0	0	2	1	0	2
MSTRG.10399	10	5	2	1	1	2	1	2	1	1	1	1	2
MSTRG.104	8	4	1	0	0	1	0	1	0	1	0	0	4
MSTRG.10400	11	6	2	2	1	3	0	1	5	3	0	0	1
MSTRG.10403	7	4	1	0	0	0	0	0	0	1	1	0	0
MSTRG.10404	13	9	4	1	1	3	0	1	3	5	1	0	0
MSTRG.1041	11	14	4	1	1	1	0	3	1	3	1	2	2
MSTRG.10411	7	2	3	0	0	0	0	2	1	1	0	1	0
MSTRG.10414	12	19	11	5	3	1	2	3	2	3	1	2	1
MSTRG.10416	6	6	0	0	0	3	0	0	1	2	1	0	1
MSTRG.10417	10	3	4	0	1	0	1	0	0	4	2	0	1
MSTRG.10419	25	13	5	2	0	2	2	1	1	3	3	1	0
MSTRG.10420	14	13	7	2	1	6	1	1	1	2	0	1	1
MSTRG.10421	89	61	20	7	7	6	0	2	10	16	5	12	7
MSTRG.10422	7	3	0	0	2	1	0	0	2	2	0	0	0
MSTRG.10423	24	10	4	2	1	3	1	2	1	2	1	4	1
MSTRG.10427	6	6	0	0	0	1	0	2	1	2	0	0	0
MSTRG.10428	10	10	5	3	1	2	2	2	3	4	3	0	9
MSTRG.10450	6	6	3	1	0	0	1	2	0	1	2	0	0
MSTRG.10452	15	14	3	0	0	1	1	0	2	2	4	0	0
MSTRG.10458	8	9	3	3	1	0	0	0	0	6	2	2	0
MSTRG.10459	12	11	3	1	2	1	0	0	0	1	0	2	2
MSTRG.10463	12	2	0	1	0	3	1	4	3	4	1	1	1
MSTRG.10479	9	14	4	2	4	5	2	3	2	1	4	2	1
MSTRG.10486	82	66	21	6	9	14	2	9	5	15	7	9	6
MSTRG.10492	8	3	0	0	1	1	0	0	0	3	0	1	0
MSTRG.10495	28	23	21	4	4	5	1	6	3	5	1	2	1
MSTRG.10497	13	5	3	1	1	0	0	0	0	2	1	1	1
MSTRG.10501	6	6	0	0	1	0	1	0	0	0	0	0	0
MSTRG.10503	17	10	2	1	0	1	3	2	2	4	0	1	4
MSTRG.10508	11	2	1	1	2	2	1	2	0	1	2	1	0
MSTRG.10512	28	38	16	4	3	4	1	2	5	8	3	3	2
MSTRG.10519	8	2	1	0	1	1	0	1	0	0	1	1	1
MSTRG.1052	7	6	2	0	0	1	1	5	0	1	0	0	2
MSTRG.10521	6	6	2	0	1	0	0	1	0	3	1	0	0
MSTRG.10526	6	8	2	3	1	1	1	0	0	1	0	0	1
MSTRG.10528	129	81	36	11	10	10	5	12	17	20	10	10	14
MSTRG.10537	4	5	2	0	0	0	0	2	0	0	0	0	0
MSTRG.10539	21	15	5	0	0	6	2	8	2	6	2	3	0
MSTRG.10540	6	14	2	1	1	1	0	6	0	1	0	1	2
MSTRG.10541	182	90	34	14	18	18	5	15	23	44	9	13	22
MSTRG.10542	9	6	2	1	1	1	0	0	3	3	0	0	1
MSTRG.10544	6	8	1	2	1	0	0	1	1	1	1	4	1
MSTRG.1055	7	5	0	0	0	0	0	1	0	0	1	0	2
MSTRG.10553	10	4	1	0	3	1	0	1	1	3	1	0	0
MSTRG.10555	81	52	10	12	6	5	1	1	5	14	4	5	8
MSTRG.10557	33	17	8	3	3	6	3	5	7	9	1	5	2
MSTRG.10559	30	11	4	3	1	3	0	0	3	3	0	1	1
MSTRG.1056	5	3	4	2	0	1	1	1	0	4	0	0	0
MSTRG.10564	117	68	38	11	13	12	6	6	9	26	1	7	13
MSTRG.10567	16	6	4	1	1	2	1	2	1	1	0	1	1
MSTRG.10568	22	7	1	2	1	1	0	1	0	0	0	2	3
MSTRG.10570	8	8	6	1	0	1	1	0	3	1	2	1	1
MSTRG.10571	4	2	3	1	1	0	0	1	2	1	1	1	4
MSTRG.10572	33	20	8	3	3	1	0	1	0	6	1	8	1
MSTRG.10573	4	8	2	0	1	0	0	0	0	2	0	0	0
MSTRG.10575	6	4	3	1	0	3	0	0	0	0	1	0	1
MSTRG.10577	35	17	10	4	5	3	0	2	1	5	2	3	2
MSTRG.1058	5	7	0	0	0	2	0	0	0	2	0	1	0
MSTRG.10581	46	22	9	6	3	4	2	3	7	12	3	3	3
MSTRG.10584	9	6	3	2	1	1	0	0	0	1	2	0	1
MSTRG.10587	15	14	3	1	4	1	0	1	1	4	2	2	2
MSTRG.10588	5	6	2	0	1	0	0	0	1	0	1	0	2
MSTRG.10591	49	34	8	1	4	8	3	5	1	13	8	5	8
MSTRG.10592	8	10	5	1	1	4	0	1	0	2	1	0	1
MSTRG.10594	15	14	3	0	1	2	1	0	1	3	1	5	1
MSTRG.10599	24	10	8	4	3	6	4	10	3	3	6	1	11
MSTRG.106	6	3	1	1	0	1	0	0	1	3	0	0	0
MSTRG.10601	16	10	6	0	2	1	0	0	1	2	0	1	1
MSTRG.10602	60	84	72	19	11	17	6	24	12	22	4	12	6
MSTRG.10608	14	3	0	0	2	2	1	1	2	3	0	1	0
MSTRG.1061	87	35	17	6	11	23	1	11	8	10	5	12	7
MSTRG.10613	19	9	3	0	0	0	0	0	1	2	3	0	0
MSTRG.10621	21	15	4	2	0	2	1	2	0	0	1	0	1
MSTRG.10638	16	6	1	0	1	4	0	0	0	1	0	0	0
MSTRG.1064	18	14	4	2	3	2	2	0	2	4	1	3	2
MSTRG.10645	4	7	2	0	0	0	1	0	1	0	0	0	1
MSTRG.10652	7	10	4	0	0	1	0	0	0	0	0	1	0
MSTRG.10659	15	6	1	0	0	0	2	0	0	1	1	0	0
MSTRG.10660	27	29	36	3	4	36	24	59	3	3	9	1	10
MSTRG.10662	12	5	1	0	0	0	0	0	1	0	1	1	1
MSTRG.10667	8	4	2	1	0	2	0	0	0	2	0	1	1
MSTRG.10668	7	6	4	0	2	0	0	1	0	1	0	0	1
MSTRG.10672	209	113	51	16	12	8	5	7	19	23	13	9	18
MSTRG.10677	3	4	4	0	0	2	1	0	1	0	0	0	1
MSTRG.10678	9	7	7	0	3	0	0	0	1	0	0	1	0
MSTRG.1068	8	10	7	3	3	3	3	5	2	5	1	1	1
MSTRG.10683	18	22	12	3	2	5	3	0	3	2	4	0	3
MSTRG.1069	7	6	1	2	1	1	0	0	0	3	0	0	1
MSTRG.10692	10	4	0	0	1	1	0	0	0	0	1	1	0
MSTRG.10699	19	7	6	4	3	0	1	4	3	3	0	1	3
MSTRG.1070	6	0	4	1	1	1	2	1	0	1	0	0	0
MSTRG.10705	8	4	2	0	1	0	0	1	2	2	1	0	1
MSTRG.10714	3	2	1	1	0	1	1	2	2	2	3	1	4
MSTRG.10716	7	9	2	3	2	2	0	3	1	1	0	2	1
MSTRG.10719	23	9	1	4	2	1	0	0	0	3	1	2	3
MSTRG.10723	5	2	2	2	2	1	1	4	4	0	0	1	2
MSTRG.10730	2	3	3	1	2	1	0	1	3	3	1	1	0
MSTRG.10731	1	4	10	1	1	0	0	2	1	1	0	0	0
MSTRG.10742	16	13	8	0	1	0	0	0	1	2	1	2	3
MSTRG.10745	14	3	2	4	3	0	0	0	2	1	4	0	1
MSTRG.10746	17	9	5	3	0	1	1	0	1	2	0	1	1
MSTRG.10748	10	7	4	1	0	2	0	1	2	1	1	0	0
MSTRG.10749	8	5	0	0	1	2	0	0	0	3	1	0	2
MSTRG.1075	10	2	2	1	3	0	0	1	1	1	0	0	0
MSTRG.10752	3	6	2	0	0	0	0	1	1	0	1	0	0
MSTRG.10757	9	1	2	1	0	2	1	0	0	1	0	1	1
MSTRG.10759	11	2	5	3	1	1	2	2	1	3	1	1	0
MSTRG.10764	7	1	2	2	1	1	0	0	1	0	0	0	1
MSTRG.10765	65	56	38	9	8	12	6	7	7	14	4	6	13
MSTRG.10766	9	10	3	3	0	2	1	1	2	1	0	2	2
MSTRG.10774	13	13	38	0	5	1	1	2	1	15	1	2	3
MSTRG.10777	21	9	14	1	1	8	12	15	2	4	7	2	1
MSTRG.10778	6	3	3	0	0	3	0	1	0	2	0	2	3
MSTRG.10779	6	7	3	1	1	1	0	1	1	2	0	0	1
MSTRG.10780	5	4	3	2	1	0	0	1	3	2	1	0	0
MSTRG.10798	16	12	4	0	0	1	0	1	0	3	0	1	0
MSTRG.10803	4	2	6	1	0	0	1	4	1	1	0	0	1
MSTRG.10804	4	12	7	0	2	0	0	5	1	0	1	0	0
MSTRG.10805	5	11	3	0	0	0	1	2	0	0	0	0	0
MSTRG.10806	17	8	2	1	1	1	0	0	0	3	1	1	0
MSTRG.10809	7	5	3	0	0	0	0	1	0	1	1	2	1
MSTRG.1082	29	7	3	0	3	1	0	1	1	2	2	2	4
MSTRG.10825	19	9	3	0	2	2	0	0	1	2	1	1	2
MSTRG.10827	40	36	17	5	6	7	2	4	1	12	2	4	5
MSTRG.10830	3	6	3	0	2	0	0	0	0	3	0	0	0
MSTRG.10831	8	4	1	1	0	0	1	1	0	0	0	0	1
MSTRG.10843	17	6	2	2	1	0	0	0	4	3	1	0	1
MSTRG.10848	23	6	5	2	0	1	0	1	1	4	1	1	1
MSTRG.1085	6	7	7	3	1	2	0	6	0	3	1	0	1
MSTRG.10851	54	19	12	2	6	2	1	5	2	4	1	3	3
MSTRG.1086	5	5	4	2	1	0	3	5	1	2	0	0	1
MSTRG.10863	6	3	2	0	0	0	0	0	0	2	0	0	1
MSTRG.10864	31	18	6	3	3	4	0	2	3	5	1	2	3
MSTRG.10865	12	8	2	1	0	4	0	1	0	0	0	0	0
MSTRG.10868	85	51	11	5	10	6	1	3	9	20	4	11	5
MSTRG.10870	16	12	4	2	5	0	1	2	1	2	2	5	0
MSTRG.10871	5	10	5	0	0	1	0	0	0	1	0	2	4
MSTRG.10874	568	511	251	60	66	103	35	71	63	156	66	61	94
MSTRG.10875	1466	1079	566	205	202	268	84	214	181	447	84	299	216
MSTRG.10889	23	13	4	2	2	1	0	0	3	1	2	1	2
MSTRG.10892	101	87	47	8	12	15	5	23	12	37	13	3	11
MSTRG.10898	10	9	4	1	1	0	0	1	1	2	1	2	0
MSTRG.10900	9	4	6	1	0	2	0	2	1	5	4	0	2
MSTRG.10905	12	5	3	1	1	0	0	0	0	2	0	0	0
MSTRG.10907	2173	1168	372	186	148	235	51	152	217	488	138	181	150
MSTRG.1091	13	2	1	0	2	0	0	1	0	0	3	0	0
MSTRG.10919	19	14	7	2	5	2	1	1	1	3	0	1	1
MSTRG.10923	865	454	211	87	90	124	28	80	93	178	49	89	78
MSTRG.10929	692	399	109	46	37	52	10	33	60	125	32	46	31
MSTRG.1093	23	14	9	2	1	2	0	2	0	5	3	3	5
MSTRG.10930	2384	1095	522	173	183	261	86	186	224	501	149	178	195
MSTRG.10931	291	155	47	36	26	64	10	24	23	78	19	24	30
MSTRG.10935	5	7	1	1	0	0	0	1	2	6	1	1	0
MSTRG.1094	8	8	2	2	1	1	0	1	0	1	0	1	0
MSTRG.10944	7	4	2	0	0	0	0	0	1	1	0	1	2
MSTRG.10945	33	23	11	6	3	4	0	5	2	6	1	2	5
MSTRG.10946	8	11	7	0	2	2	0	0	3	3	0	1	0
MSTRG.10948	23	29	10	2	2	2	1	4	6	6	4	1	5
MSTRG.10950	8	1	1	0	1	1	0	0	0	1	0	0	0
MSTRG.10954	4	7	3	0	0	0	0	1	1	1	2	1	0
MSTRG.10960	22	24	8	4	3	5	4	4	2	1	7	3	6
MSTRG.10964	5	5	1	0	2	0	0	0	1	0	0	1	0
MSTRG.10966	40	15	12	5	1	5	2	4	4	3	4	1	3
MSTRG.10967	9	9	6	1	2	1	1	1	0	3	1	0	2
MSTRG.10970	22	5	4	4	0	3	1	1	1	1	0	1	1
MSTRG.10973	10	10	6	4	1	0	0	0	3	1	0	1	1
MSTRG.10974	24	23	12	1	2	2	1	1	1	5	1	0	0
MSTRG.1098	8	3	2	0	0	0	0	0	1	2	1	0	1
MSTRG.10981	6	5	2	0	0	0	0	0	1	0	0	0	2
MSTRG.10989	356	295	120	29	40	46	11	18	61	73	16	24	42
MSTRG.1099	10	1	5	0	1	1	0	0	0	2	0	0	2
MSTRG.10990	124	153	63	20	15	15	4	7	35	39	7	9	11
MSTRG.10993	6	6	5	0	1	3	0	1	1	0	1	0	0
MSTRG.10997	5	4	4	0	0	2	0	3	0	0	2	0	2
MSTRG.11005	5	5	1	0	0	0	0	0	1	0	0	1	1
MSTRG.11016	11	5	1	1	0	0	0	1	0	0	1	0	1
MSTRG.11017	72	66	33	4	9	5	7	10	14	14	5	11	11
MSTRG.11032	1	6	2	2	0	0	0	0	1	2	0	1	0
MSTRG.11039	11	6	3	0	0	0	1	0	1	2	1	2	1
MSTRG.11049	8	3	1	1	0	0	1	0	1	3	1	1	0
MSTRG.11051	8	1	3	0	0	1	0	0	1	0	0	0	0
MSTRG.11053	9	9	2	2	1	2	0	0	2	2	1	3	3
MSTRG.11054	9	3	2	0	0	0	0	0	0	0	1	0	2
MSTRG.11055	14	3	1	2	0	1	1	3	0	0	1	0	3
MSTRG.11061	9	3	0	0	0	0	0	0	0	4	0	0	0
MSTRG.11067	368	246	103	21	22	41	12	25	28	70	24	18	22
MSTRG.11069	32	18	5	3	1	5	7	11	3	2	4	1	1
MSTRG.11072	8	7	5	1	0	1	1	1	0	2	0	0	1
MSTRG.11076	6	3	1	1	0	1	1	1	4	1	1	1	1
MSTRG.11084	7	3	4	1	1	2	0	0	0	1	0	1	1
MSTRG.11089	24	14	6	0	3	1	1	2	2	6	3	1	1
MSTRG.11097	121	77	49	12	6	15	5	15	7	28	4	5	11
MSTRG.11099	5	6	2	2	1	0	1	2	1	2	0	2	0
MSTRG.11102	12	1	5	1	0	0	1	0	0	1	0	0	0
MSTRG.11105	13	3	2	0	0	0	0	0	1	2	0	0	0
MSTRG.11108	57	55	22	8	11	12	2	11	6	23	4	11	7
MSTRG.11109	14	24	18	4	7	7	1	7	4	0	2	3	2
MSTRG.11112	32	27	6	0	5	5	7	5	4	11	11	1	3
MSTRG.11116	15	4	4	1	2	0	0	1	0	2	1	0	1
MSTRG.11121	32	22	6	2	1	9	2	20	1	8	7	2	4
MSTRG.11129	4	5	1	2	0	0	0	1	0	2	0	0	0
MSTRG.11130	7	5	2	1	1	1	0	0	4	0	0	0	0
MSTRG.11139	7	8	2	0	0	1	1	1	4	1	0	1	1
MSTRG.11140	9	3	2	2	0	1	1	2	0	1	0	2	3
MSTRG.11141	9	7	4	2	1	0	0	1	1	1	1	2	0
MSTRG.11142	605	366	160	42	44	90	27	48	37	115	34	62	69
MSTRG.11144	12	5	1	1	1	0	0	0	1	2	3	2	0
MSTRG.11146	18	5	6	1	1	1	0	0	1	0	1	0	0
MSTRG.11154	25	23	18	5	2	4	2	4	9	8	2	3	2
MSTRG.11158	13	5	4	0	1	1	0	1	0	1	2	0	0
MSTRG.11159	6	8	1	1	1	1	0	2	1	4	0	1	0
MSTRG.11165	15	6	9	1	2	4	0	0	0	3	0	2	1
MSTRG.11166	303	154	74	25	29	43	18	34	30	71	25	26	38
MSTRG.11167	75	32	8	4	2	7	2	2	1	8	10	2	10
MSTRG.11168	26	10	4	1	0	1	0	2	1	10	0	4	1
MSTRG.11171	47	28	14	4	3	1	1	5	4	4	1	3	8
MSTRG.11184	10	12	5	0	1	1	0	4	1	1	1	1	1
MSTRG.11187	5	5	5	1	2	1	2	1	1	2	2	1	3
MSTRG.11188	28	32	3	1	0	2	1	2	1	3	2	1	0
MSTRG.11199	8	3	3	0	0	3	0	0	0	0	1	0	1
MSTRG.1120	53	21	17	3	6	4	1	2	3	10	2	4	8
MSTRG.11201	4	6	6	2	2	0	0	0	2	0	0	0	0
MSTRG.11210	5	5	1	0	1	1	0	1	0	1	0	0	2
MSTRG.11211	4	3	4	0	1	0	1	0	0	0	0	0	1
MSTRG.11214	6	16	10	2	1	0	1	1	1	1	0	2	1
MSTRG.11217	6	2	5	0	0	1	1	1	0	0	0	0	0
MSTRG.11218	6	5	3	0	1	1	1	1	0	3	1	1	1
MSTRG.11222	12	14	8	0	2	0	0	2	2	2	5	0	4
MSTRG.11224	6	4	0	0	1	0	0	2	0	0	0	0	0
MSTRG.11225	28	14	2	4	2	2	0	2	2	0	1	1	1
MSTRG.11227	17	12	7	0	2	3	1	2	1	2	1	0	3
MSTRG.11232	6	10	3	3	0	0	0	0	2	2	0	1	0
MSTRG.11233	9	7	4	0	0	5	2	2	2	1	2	0	2
MSTRG.11237	18	6	6	0	0	4	0	1	1	5	0	1	0
MSTRG.1124	56	46	15	7	1	6	3	2	5	11	4	5	11
MSTRG.11246	11	6	1	0	0	0	0	0	1	2	1	0	1
MSTRG.11249	5	5	0	0	2	0	0	2	0	1	0	0	0
MSTRG.1125	61	37	43	6	11	7	2	5	11	4	3	6	9
MSTRG.11250	38	29	16	3	4	16	6	20	2	9	3	5	1
MSTRG.11260	16	24	5	1	1	2	1	1	0	2	0	4	0
MSTRG.11264	7	2	1	0	1	1	1	1	1	0	0	0	0
MSTRG.11267	28	14	2	3	2	8	7	3	2	4	5	3	4
MSTRG.11268	6	2	4	0	0	0	0	2	3	2	1	0	2
MSTRG.1127	29	25	18	1	5	2	3	1	7	3	1	5	4
MSTRG.11271	12	10	10	3	3	1	2	8	5	7	0	0	6
MSTRG.11275	13	3	4	2	0	0	0	0	0	2	0	0	0
MSTRG.11282	9	5	1	0	1	0	1	0	3	1	1	1	1
MSTRG.11288	6	4	3	0	1	0	0	0	0	0	0	0	1
MSTRG.11290	95	72	66	8	3	19	3	9	12	28	6	7	8
MSTRG.11292	15	20	8	2	1	3	0	1	4	3	2	0	3
MSTRG.11296	8	6	3	1	2	3	2	1	1	3	0	1	2
MSTRG.11297	2	6	2	0	1	0	1	1	0	1	1	1	1
MSTRG.11300	15	4	0	1	0	0	0	0	1	1	0	0	0
MSTRG.11303	7	5	1	0	1	0	0	2	0	0	4	0	5
MSTRG.11304	35	33	14	3	3	5	1	3	3	9	1	1	2
MSTRG.11308	10	7	1	0	0	1	0	0	0	0	0	0	1
MSTRG.11309	17	11	2	1	1	1	1	0	1	2	2	3	0
MSTRG.11310	90	73	17	7	7	15	8	6	10	26	10	4	7
MSTRG.11314	11	9	5	1	2	0	1	1	6	3	3	0	3
MSTRG.11315	12	7	4	1	3	3	3	0	3	3	1	1	3
MSTRG.11317	5	6	2	0	1	1	0	0	1	2	0	0	1
MSTRG.11326	9	2	1	1	1	0	0	0	0	1	0	0	0
MSTRG.11329	3	3	5	1	0	0	0	0	0	1	0	1	1
MSTRG.11330	7	9	3	1	2	1	0	2	0	1	0	0	2
MSTRG.11337	61	28	15	7	6	13	4	12	8	16	7	8	4
MSTRG.11340	5	4	2	0	0	0	1	1	0	2	0	1	0
MSTRG.11344	11	5	3	1	0	0	0	0	1	0	0	2	0
MSTRG.1135	64	42	9	2	6	3	1	3	2	10	3	6	5
MSTRG.11351	23	12	5	1	2	2	1	3	0	2	0	0	2
MSTRG.11352	34	25	13	5	2	2	1	5	3	10	5	2	2
MSTRG.11357	13	9	3	4	0	1	1	1	1	1	0	1	2
MSTRG.11358	25	23	8	6	3	5	3	1	1	4	2	3	5
MSTRG.11359	632	456	167	59	75	88	23	62	56	125	31	59	87
MSTRG.11363	4	6	3	2	0	0	0	0	0	1	0	0	0
MSTRG.11368	7	6	3	1	0	2	0	2	1	1	0	0	1
MSTRG.11376	8	8	1	0	1	1	1	1	2	3	0	1	1
MSTRG.11378	12	1	2	0	1	1	0	0	0	0	0	0	1
MSTRG.11392	22	15	7	2	0	1	1	1	3	7	1	4	0
MSTRG.11393	6	3	3	0	0	1	0	1	1	1	1	0	0
MSTRG.1141	14	2	3	1	2	1	0	0	1	2	0	1	1
MSTRG.11418	4	5	1	1	0	1	0	0	0	2	0	0	0
MSTRG.11419	205	142	78	24	32	32	6	18	25	35	15	20	29
MSTRG.11424	9	6	6	2	0	1	0	0	1	3	2	2	1
MSTRG.11428	12	8	1	0	0	0	0	0	0	0	0	0	2
MSTRG.11434	8	6	3	0	0	1	0	0	1	2	0	1	0
MSTRG.11449	6	5	1	0	1	0	0	1	1	1	0	0	0
MSTRG.1145	14	5	6	1	4	8	1	1	1	10	3	2	4
MSTRG.11450	7	9	6	2	0	3	2	0	0	3	0	0	0
MSTRG.11452	17	9	5	2	2	2	0	1	1	4	0	1	1
MSTRG.11455	22	11	8	2	0	2	1	1	0	3	3	0	3
MSTRG.11458	17	7	2	0	1	2	2	1	2	5	1	1	3
MSTRG.11464	117	82	38	13	17	19	4	10	13	23	5	11	15
MSTRG.11465	8	15	7	2	2	1	0	1	0	2	0	1	0
MSTRG.11470	8	4	2	0	0	2	0	1	0	1	0	0	0
MSTRG.11473	14	12	4	2	2	1	1	3	2	3	2	2	0
MSTRG.11475	26	21	2	3	0	2	0	1	2	5	0	0	5
MSTRG.11476	7	8	1	0	0	2	0	1	0	2	2	0	0
MSTRG.11478	12	7	6	4	1	2	0	1	0	2	1	1	1
MSTRG.11479	6	9	2	2	1	2	0	2	4	1	0	4	0
MSTRG.11481	30	22	7	4	3	3	2	2	2	7	2	0	3
MSTRG.11483	3	6	3	2	0	2	0	0	0	1	0	0	1
MSTRG.11485	11	10	0	0	0	0	0	1	3	2	0	0	2
MSTRG.11486	6	3	3	0	0	0	0	0	0	0	0	1	0
MSTRG.11487	21	5	6	0	0	2	0	1	0	3	1	1	1
MSTRG.11490	20	4	4	1	1	1	1	2	1	2	1	1	2
MSTRG.11495	8	1	6	1	0	0	0	0	1	0	0	0	2
MSTRG.11496	14	8	7	1	1	1	0	0	3	5	2	2	0
MSTRG.11497	14	3	7	3	3	4	1	2	0	5	1	1	2
MSTRG.1150	7	11	1	1	1	2	0	1	1	3	0	1	1
MSTRG.11503	3	10	1	0	2	3	1	0	0	4	0	2	1
MSTRG.11507	3	6	2	1	0	4	0	1	1	1	0	0	1
MSTRG.1151	281	242	120	31	27	38	8	32	24	65	16	31	28
MSTRG.11514	13	9	2	0	0	0	0	0	1	0	0	0	0
MSTRG.11515	13	10	5	1	0	2	0	0	3	0	1	0	0
MSTRG.11521	19	7	2	0	0	1	0	2	0	1	0	1	0
MSTRG.11525	21	24	21	4	3	3	4	13	2	0	1	1	1
MSTRG.11529	188	102	38	24	22	4	3	7	16	33	18	10	15
MSTRG.11530	26	29	10	4	2	1	1	1	6	6	4	2	5
MSTRG.11531	16	9	4	1	2	0	1	0	1	1	2	1	1
MSTRG.11535	5	5	6	3	2	1	0	1	0	0	0	1	0
MSTRG.11540	10	7	4	1	2	2	1	0	1	2	0	1	1
MSTRG.11542	83	70	15	12	5	9	5	7	9	15	6	10	9
MSTRG.11545	8	5	4	2	1	2	1	1	0	0	2	1	2
MSTRG.11547	5	6	1	1	0	1	0	1	0	2	1	1	1
MSTRG.11548	373	259	105	31	61	50	14	24	40	102	27	39	54
MSTRG.11549	6	9	3	0	2	1	1	1	1	5	5	1	0
MSTRG.1155	11	3	2	3	2	1	0	0	2	0	1	1	1
MSTRG.11550	12	3	0	0	0	0	0	0	0	1	0	1	0
MSTRG.11554	7	1	3	0	0	0	0	0	1	0	0	2	1
MSTRG.1156	7	8	3	1	0	1	0	0	0	0	0	0	0
MSTRG.11560	7	9	2	1	1	1	0	0	0	1	4	1	1
MSTRG.11567	12	11	6	0	2	6	0	2	2	4	0	1	1
MSTRG.11573	12	9	4	0	2	0	0	1	0	2	0	0	0
MSTRG.11577	7	4	4	1	1	3	0	0	0	2	0	2	1
MSTRG.11578	11	6	4	0	1	2	0	1	0	2	0	1	0
MSTRG.11579	20	9	4	0	1	0	0	1	0	4	2	0	3
MSTRG.11592	1	5	1	2	2	3	0	1	1	1	0	1	0
MSTRG.11595	6	6	3	1	0	0	0	2	0	0	0	1	0
MSTRG.11597	6	8	5	0	4	2	0	0	0	3	2	0	1
MSTRG.11598	25	23	9	1	6	2	1	4	3	2	1	1	2
MSTRG.11599	9	5	1	2	1	1	1	1	2	1	0	0	1
MSTRG.116	27	13	9	4	5	2	1	1	3	4	1	1	2
MSTRG.11600	81	38	18	6	3	2	1	5	5	17	2	2	5
MSTRG.11603	6	8	1	3	2	0	0	0	0	3	0	1	0
MSTRG.11605	16	8	9	0	0	4	3	4	1	1	1	2	2
MSTRG.1161	8	9	3	3	0	1	0	0	0	2	0	0	1
MSTRG.11614	4	3	3	1	0	0	0	0	1	3	0	1	0
MSTRG.11618	9	2	2	0	0	0	0	0	0	0	0	2	0
MSTRG.11621	44	40	21	4	9	5	3	5	4	8	2	2	2
MSTRG.11626	11	6	5	0	0	0	0	0	1	2	1	1	0
MSTRG.11627	5	4	1	0	1	0	1	0	1	5	0	0	0
MSTRG.11629	42	26	14	4	6	4	0	5	5	12	1	2	3
MSTRG.1163	2	7	2	0	0	0	1	1	0	2	0	0	2
MSTRG.11632	331	242	96	17	26	45	12	47	31	61	14	22	34
MSTRG.11637	7	6	3	0	0	1	0	1	0	1	2	0	0
MSTRG.11640	6	4	2	1	2	1	0	0	0	1	0	1	2
MSTRG.11647	26	7	4	1	3	5	0	0	2	3	2	3	3
MSTRG.11649	15	4	0	0	1	2	0	1	2	2	1	1	0
MSTRG.1165	28	17	7	3	4	4	2	12	2	4	5	0	2
MSTRG.11651	143	62	37	15	15	28	5	12	12	22	7	12	9
MSTRG.11654	10	6	0	0	1	0	0	0	1	0	0	0	0
MSTRG.1166	9	5	7	0	3	2	0	0	1	1	1	0	1
MSTRG.11664	8	10	4	2	1	3	1	1	0	0	2	2	1
MSTRG.11668	16	12	5	0	1	4	0	2	1	3	3	0	0
MSTRG.11670	6	4	3	0	2	0	0	0	3	3	0	1	0
MSTRG.11672	59	35	10	4	7	8	2	4	4	8	3	3	0
MSTRG.11685	56	33	21	6	8	5	3	1	4	13	0	2	8
MSTRG.11686	96	81	69	7	15	10	7	17	14	16	3	7	14
MSTRG.11687	7	10	2	2	0	2	1	0	2	1	3	3	2
MSTRG.11692	20	9	10	4	1	2	3	0	4	2	1	2	0
MSTRG.11693	9	6	4	0	2	1	0	0	1	0	0	0	2
MSTRG.11696	42	30	20	6	7	13	2	16	10	19	5	10	4
MSTRG.11698	15	14	6	0	2	3	0	1	3	3	2	4	0
MSTRG.11699	764	580	244	47	100	90	23	63	67	176	67	60	109
MSTRG.11701	22	2	2	0	1	0	2	0	1	0	0	0	0
MSTRG.11703	9	6	0	0	2	0	0	1	0	2	0	1	0
MSTRG.11705	18	21	6	0	3	4	0	7	5	11	2	3	0
MSTRG.11708	26	21	7	1	4	0	0	2	1	2	0	1	4
MSTRG.11714	10	11	4	2	2	1	0	0	1	3	0	1	0
MSTRG.11721	11	7	4	2	0	1	0	0	0	1	2	3	0
MSTRG.11722	5	4	3	1	0	2	0	0	1	0	0	0	0
MSTRG.11728	12	11	4	0	1	0	0	1	0	5	2	1	0
MSTRG.11730	20	9	4	1	0	2	0	0	0	8	0	0	0
MSTRG.11734	4	6	6	0	1	1	0	1	3	2	0	1	1
MSTRG.11737	13	9	1	0	2	0	1	0	0	1	0	1	1
MSTRG.11739	8	10	6	0	0	1	0	0	1	2	0	2	1
MSTRG.1174	8	3	5	0	0	4	2	0	0	3	0	0	0
MSTRG.11749	9	1	1	0	0	0	0	0	1	1	0	0	1
MSTRG.11751	91	135	132	26	26	39	5	27	26	38	1	16	17
MSTRG.11753	14	10	2	1	0	0	0	0	1	0	1	1	2
MSTRG.11755	12	11	4	0	1	0	1	2	1	1	0	3	0
MSTRG.11758	18	10	4	0	4	4	1	1	2	2	2	2	1
MSTRG.11761	7	2	2	1	0	0	0	1	0	0	0	0	0
MSTRG.11766	7	4	5	0	1	3	0	2	0	1	2	0	0
MSTRG.11775	105	63	33	5	19	39	13	26	7	59	16	10	14
MSTRG.1178	24	18	9	1	0	7	2	6	3	2	0	1	3
MSTRG.11781	12	6	2	1	1	0	0	0	0	2	1	0	0
MSTRG.1179	34	32	11	4	7	9	4	6	5	7	1	3	2
MSTRG.11791	164	136	45	16	18	16	2	8	14	37	10	19	15
MSTRG.11794	29	28	24	6	3	13	3	5	5	6	1	2	5
MSTRG.1180	7	4	2	0	0	1	0	1	1	0	0	0	2
MSTRG.11800	77	68	42	11	8	18	5	10	9	22	3	7	11
MSTRG.11802	117	72	21	7	6	14	3	9	8	17	6	11	10
MSTRG.11813	6	4	2	1	0	2	1	2	0	4	1	1	1
MSTRG.11818	6	13	0	1	1	1	1	3	0	3	0	2	2
MSTRG.11821	63	39	15	6	9	6	2	6	9	10	4	6	5
MSTRG.11822	4	5	2	0	2	2	0	0	0	0	0	1	0
MSTRG.11829	5	6	5	1	3	0	2	0	0	2	2	1	1
MSTRG.11832	9	0	3	0	0	0	0	1	0	2	0	1	2
MSTRG.11834	8	5	1	0	2	5	0	1	0	4	4	5	2
MSTRG.11835	54	59	22	5	9	11	8	7	7	15	4	7	11
MSTRG.11838	6	5	0	1	1	0	3	0	1	2	0	0	1
MSTRG.11839	12	14	6	0	2	1	1	1	0	5	2	1	2
MSTRG.11840	13	10	4	2	4	2	0	2	1	4	2	1	2
MSTRG.11847	57	38	15	2	3	6	0	6	2	7	4	4	2
MSTRG.11855	15	8	1	1	2	0	1	1	0	2	1	1	0
MSTRG.11856	7	6	0	2	1	2	2	1	1	0	2	1	2
MSTRG.11862	4	4	2	1	2	2	0	1	0	1	0	0	1
MSTRG.11863	143	69	47	21	14	30	3	21	24	42	8	19	17
MSTRG.11869	7	4	3	2	2	1	0	0	1	3	0	1	0
MSTRG.11871	25	16	12	3	1	1	3	5	6	5	3	2	2
MSTRG.11872	12	11	0	1	2	0	0	0	1	0	0	0	0
MSTRG.11873	9	6	2	0	0	0	0	0	0	0	0	0	0
MSTRG.11874	12	1	4	3	1	3	16	1	1	1	14	0	2
MSTRG.11875	4	6	11	0	0	3	2	9	2	2	1	0	1
MSTRG.11879	37	30	4	4	5	5	1	6	6	6	0	4	3
MSTRG.11880	76	42	15	3	7	11	2	9	4	12	8	3	3
MSTRG.11881	77	32	20	4	5	14	5	7	12	9	10	8	4
MSTRG.11887	19	8	6	1	0	3	0	3	1	2	0	1	1
MSTRG.11888	13	11	6	1	4	3	0	1	0	4	3	0	1
MSTRG.11889	14	5	0	0	0	1	1	2	1	1	1	0	0
MSTRG.1189	25	17	4	1	2	4	2	2	0	3	2	1	2
MSTRG.11891	5	9	4	2	1	2	0	0	1	1	0	0	1
MSTRG.11898	2	10	0	0	1	0	1	0	0	1	0	0	0
MSTRG.119	6	4	2	1	1	0	0	0	0	1	0	0	1
MSTRG.11900	10	8	5	1	0	0	1	0	1	3	0	2	1
MSTRG.11909	107	56	35	11	12	10	5	9	11	28	14	12	14
MSTRG.11911	1	6	3	2	0	2	1	0	0	1	0	2	0
MSTRG.11912	9	4	3	1	2	1	0	0	1	0	0	1	0
MSTRG.11914	149	87	34	14	21	31	12	28	17	63	8	19	26
MSTRG.11920	11	4	4	2	0	0	0	0	1	2	1	0	0
MSTRG.11922	11	8	0	1	0	2	1	4	2	3	1	1	3
MSTRG.11928	6	5	1	1	2	1	1	0	0	3	1	1	1
MSTRG.11932	13	7	0	3	1	1	0	1	0	1	0	2	0
MSTRG.11937	6	10	7	1	2	0	0	1	1	1	1	3	1
MSTRG.11939	22	20	8	2	0	0	0	3	2	4	1	3	1
MSTRG.11940	8	6	4	0	0	1	1	0	0	0	0	0	1
MSTRG.11942	13	7	5	1	0	1	0	3	0	1	1	0	0
MSTRG.11949	13	4	2	0	1	1	4	1	0	2	2	0	2
MSTRG.11951	19	16	8	3	1	5	2	2	0	4	0	1	0
MSTRG.11952	14	21	7	1	2	3	0	0	0	3	2	2	0
MSTRG.11954	8	5	1	0	2	0	0	1	2	1	0	0	1
MSTRG.11959	23	12	5	4	2	3	0	1	3	3	1	1	1
MSTRG.11960	12	19	3	2	2	3	1	0	0	2	0	0	2
MSTRG.11963	26	15	9	2	0	8	4	9	2	8	1	5	5
MSTRG.11968	73	56	25	10	9	6	4	3	7	5	3	7	11
MSTRG.1197	15	12	11	2	2	1	1	1	2	7	1	0	1
MSTRG.11976	29	10	5	1	2	3	0	3	1	1	1	2	1
MSTRG.11977	19	13	6	2	1	6	1	1	3	5	3	2	3
MSTRG.11987	21	8	7	1	2	2	2	6	4	5	3	1	5
MSTRG.11994	184	129	63	15	20	21	7	16	17	36	10	20	14
MSTRG.11995	33	22	18	6	3	5	6	7	0	9	3	2	2
MSTRG.11996	12	26	13	4	1	4	1	1	3	6	2	2	1
MSTRG.12	8	6	5	1	3	0	0	1	2	3	1	0	0
MSTRG.1200	21	13	7	2	0	0	0	1	3	4	3	0	0
MSTRG.12000	26	11	3	1	4	2	0	0	0	3	1	2	3
MSTRG.12002	9	5	2	0	0	1	0	0	0	2	1	0	0
MSTRG.12005	3	5	4	0	1	1	0	0	0	1	0	0	1
MSTRG.12012	7	3	2	2	1	0	0	1	4	1	1	0	1
MSTRG.12014	3	6	3	3	0	0	0	1	0	0	0	0	1
MSTRG.12016	17	10	9	0	1	2	1	1	1	1	2	0	1
MSTRG.12017	6	4	2	1	0	2	0	0	0	3	2	2	0
MSTRG.12018	13	22	5	3	3	1	2	3	2	4	1	2	2
MSTRG.12023	12	6	4	1	1	1	0	0	0	0	0	0	0
MSTRG.12024	78	20	27	18	14	16	6	12	11	29	12	4	26
MSTRG.12025	18	5	4	0	0	0	0	1	1	1	2	1	2
MSTRG.12028	33	11	2	4	3	3	0	0	1	2	2	2	3
MSTRG.12035	19	14	4	1	0	0	0	0	0	1	0	0	1
MSTRG.12039	8	3	1	0	1	3	0	4	2	1	0	1	1
MSTRG.1204	12	5	1	3	1	0	1	0	0	0	0	0	2
MSTRG.12042	6	3	2	0	1	2	0	1	1	6	3	0	0
MSTRG.12045	142	86	45	11	14	11	7	17	8	19	17	3	17
MSTRG.12046	8	4	2	0	0	1	0	0	2	1	0	0	0
MSTRG.12047	21	21	8	3	6	0	0	2	7	6	1	2	0
MSTRG.12049	16	10	5	1	0	2	2	1	2	2	4	1	2
MSTRG.12050	9	2	0	0	0	1	0	0	0	0	0	0	0
MSTRG.12052	6	6	1	0	0	1	0	0	0	0	0	0	0
MSTRG.12053	11	7	1	0	0	1	0	1	1	2	1	0	0
MSTRG.12054	22	19	11	3	2	4	1	0	1	4	0	3	0
MSTRG.12055	15	2	5	1	0	2	1	0	1	4	0	1	2
MSTRG.12058	10	4	2	0	1	0	0	0	0	0	1	1	0
MSTRG.12059	34	17	17	2	1	2	1	0	2	6	3	0	2
MSTRG.12062	1	9	3	2	0	0	1	1	0	4	0	2	0
MSTRG.12069	27	43	38	9	11	5	1	10	6	18	1	6	7
MSTRG.12070	15	14	4	2	1	2	0	0	2	3	1	0	2
MSTRG.12071	11	10	4	0	1	2	0	0	1	3	0	1	0
MSTRG.12075	6	7	2	0	0	2	0	0	0	0	0	0	0
MSTRG.12077	19	8	1	3	0	0	0	0	0	2	1	0	2
MSTRG.12078	6	6	1	1	1	0	1	1	0	2	1	0	1
MSTRG.12080	14	11	2	0	1	0	0	0	2	1	1	2	3
MSTRG.12082	4	5	1	0	1	0	0	0	0	0	1	1	0
MSTRG.12086	39	24	10	2	2	4	4	13	3	9	7	1	4
MSTRG.12089	16	14	7	1	1	4	1	2	3	6	2	3	4
MSTRG.12091	114	74	34	10	8	14	1	3	14	24	9	8	10
MSTRG.12093	65	32	22	6	3	8	3	3	8	12	9	3	4
MSTRG.12094	12	6	4	0	2	5	3	0	0	1	0	1	1
MSTRG.12096	37	39	18	3	2	10	3	14	5	14	2	5	3
MSTRG.12097	26	18	10	1	1	3	7	22	3	9	10	3	4
MSTRG.12098	51	50	32	3	8	1	4	10	10	13	5	3	7
MSTRG.12100	6	7	4	0	0	2	0	0	0	0	1	1	0
MSTRG.12103	7	6	1	0	2	0	1	1	3	1	0	1	0
MSTRG.12111	15	17	5	3	1	4	1	0	2	4	1	2	3
MSTRG.12114	19	20	9	3	1	0	0	1	3	1	1	3	1
MSTRG.12116	23	28	7	0	3	2	2	4	4	4	1	3	2
MSTRG.12120	11	13	6	2	0	1	0	0	0	5	2	1	0
MSTRG.12121	8	2	0	0	1	2	0	1	0	2	1	0	0
MSTRG.12122	20	7	2	0	0	2	0	1	0	4	1	0	2
MSTRG.12124	4	3	3	0	2	1	0	1	1	0	0	1	1
MSTRG.12125	15	11	1	1	0	1	0	0	2	6	0	0	4
MSTRG.12127	13	10	3	0	1	0	1	0	2	4	0	0	0
MSTRG.12132	13	6	1	0	1	5	1	1	2	4	1	2	2
MSTRG.12136	34	26	14	1	2	3	0	2	3	7	2	3	2
MSTRG.12138	8	2	8	0	1	1	0	0	1	1	0	1	1
MSTRG.12139	64	30	22	1	3	10	5	9	5	6	5	8	4
MSTRG.1214	24	15	6	3	1	3	0	3	2	8	3	2	6
MSTRG.12147	24	25	8	0	0	1	1	3	4	5	2	1	1
MSTRG.1215	4	4	4	0	0	0	0	0	1	3	0	1	0
MSTRG.12150	11	12	6	3	1	1	0	2	0	3	0	0	0
MSTRG.12151	7	4	4	0	0	0	1	1	0	0	1	0	1
MSTRG.12154	17	6	2	0	2	2	0	1	1	1	0	1	1
MSTRG.12155	50	20	8	2	3	2	1	2	1	10	2	1	7
MSTRG.1216	32	22	6	0	1	3	0	1	3	4	3	4	4
MSTRG.1217	14	9	3	0	0	0	1	1	1	4	0	0	0
MSTRG.12170	10	12	2	0	0	1	0	2	1	1	0	1	2
MSTRG.12171	6	6	4	2	1	0	1	2	0	1	1	1	2
MSTRG.12175	9	7	3	3	0	2	1	0	2	2	0	0	0
MSTRG.12176	4	7	3	0	2	0	0	0	2	0	0	0	0
MSTRG.1218	23	17	5	2	4	5	2	0	1	6	1	4	1
MSTRG.12183	5	4	2	0	0	1	0	0	1	1	1	0	0
MSTRG.12185	7	10	0	1	1	1	0	2	0	1	0	0	0
MSTRG.12186	13	11	2	1	0	0	0	2	2	0	2	0	0
MSTRG.12188	6	2	1	1	2	0	0	0	1	4	0	1	1
MSTRG.1219	6	7	1	0	2	2	0	1	0	4	1	0	1
MSTRG.12196	9	9	2	0	0	1	0	0	1	1	0	0	0
MSTRG.12199	10	8	6	0	1	0	0	1	0	0	1	0	0
MSTRG.12201	14	9	6	1	2	0	1	0	0	3	0	2	2
MSTRG.12207	4	5	1	2	0	2	1	2	2	1	0	1	1
MSTRG.12212	15	6	5	1	0	1	1	1	3	0	0	1	1
MSTRG.12213	13	3	3	2	2	1	1	2	0	7	2	1	2
MSTRG.12215	42	25	9	6	2	5	2	7	3	10	2	1	5
MSTRG.12219	10	14	6	1	1	3	0	8	2	3	1	5	4
MSTRG.1222	10	11	6	0	0	1	0	0	2	5	0	2	0
MSTRG.12220	30	19	11	2	3	9	3	14	6	14	6	3	3
MSTRG.12222	6	8	3	0	2	1	0	0	0	1	0	0	1
MSTRG.12225	3	11	1	3	1	1	0	1	0	1	0	1	0
MSTRG.12228	15	3	4	0	1	4	0	0	3	1	0	1	0
MSTRG.1223	21	14	12	2	0	4	1	1	2	2	1	0	2
MSTRG.12233	6	3	2	0	0	0	0	0	0	1	0	0	0
MSTRG.12239	7	12	3	0	0	1	0	0	0	4	0	1	1
MSTRG.1224	7	4	2	0	0	3	4	1	0	0	1	0	0
MSTRG.12240	257	208	85	20	23	37	10	39	28	55	20	28	27
MSTRG.12242	10	5	6	3	5	10	2	6	2	3	3	1	1
MSTRG.12245	49	40	23	8	12	10	2	3	12	13	1	7	8
MSTRG.12246	15	11	4	1	0	4	0	1	1	1	0	0	4
MSTRG.12248	14	14	4	1	1	1	0	2	0	5	1	2	1
MSTRG.12254	31	19	7	1	4	7	4	1	10	10	2	3	1
MSTRG.12256	20	4	0	0	0	1	0	0	1	2	1	0	0
MSTRG.12258	20	7	3	0	2	2	1	0	3	1	0	1	1
MSTRG.12267	16	14	6	2	2	0	0	1	0	3	0	2	2
MSTRG.12269	43	43	29	6	9	11	2	5	7	7	1	8	10
MSTRG.1227	8	1	2	1	0	2	1	2	0	0	1	0	1
MSTRG.12270	58	49	16	4	6	13	1	7	5	9	3	6	4
MSTRG.12271	27	17	8	2	3	3	3	1	3	6	5	1	1
MSTRG.12279	15	5	5	0	0	1	1	1	0	4	1	0	1
MSTRG.12280	5	8	4	0	1	0	0	1	3	2	1	1	0
MSTRG.12283	10	4	1	0	0	1	0	1	0	0	0	1	0
MSTRG.12284	12	10	1	0	1	1	1	1	2	1	0	0	1
MSTRG.12285	6	10	4	1	2	5	0	0	1	2	0	0	1
MSTRG.12295	5	7	5	0	0	2	0	0	0	1	0	2	0
MSTRG.12297	17	13	6	4	4	3	0	0	1	3	0	0	4
MSTRG.12304	27	11	4	1	2	1	0	0	2	7	2	0	3
MSTRG.12308	6	6	3	2	1	0	0	1	1	1	1	1	2
MSTRG.12312	24	9	3	1	1	0	2	2	2	4	1	1	1
MSTRG.12315	39	11	2	0	4	4	2	5	4	9	6	2	2
MSTRG.12316	9	8	3	2	1	1	0	0	0	4	2	0	1
MSTRG.12318	11	7	2	1	0	1	0	0	0	0	0	1	0
MSTRG.1232	17	13	11	0	3	5	0	4	0	3	1	2	2
MSTRG.12328	133	116	41	7	6	13	3	11	13	39	12	15	16
MSTRG.12329	54	51	18	4	7	6	1	5	2	15	1	4	3
MSTRG.12338	76	52	24	3	4	9	3	6	5	9	2	6	6
MSTRG.12342	5	7	1	0	1	0	0	0	0	2	0	0	0
MSTRG.12344	8	11	3	2	0	1	1	3	2	2	1	1	0
MSTRG.12345	6	3	3	0	0	0	0	4	1	0	0	0	1
MSTRG.12349	44	26	17	2	1	5	1	3	4	7	1	8	5
MSTRG.12359	17	10	2	2	1	1	0	2	1	4	3	1	0
MSTRG.12360	11	7	7	3	2	11	2	5	2	6	1	3	2
MSTRG.12361	6	12	1	4	0	9	5	6	3	6	0	1	3
MSTRG.12367	11	3	2	1	1	1	1	1	0	4	2	0	2
MSTRG.12368	44	26	11	2	1	1	0	0	2	7	3	1	4
MSTRG.1237	14	5	5	0	0	1	2	2	1	2	0	1	1
MSTRG.12370	14	11	5	1	4	2	1	5	2	1	1	0	2
MSTRG.12372	14	15	2	2	3	2	1	3	2	4	1	1	5
MSTRG.12374	31	24	14	7	8	8	1	3	3	13	4	4	3
MSTRG.12376	529	341	126	38	70	65	15	53	39	107	32	56	44
MSTRG.12383	15	8	7	0	0	1	1	1	2	2	0	0	1
MSTRG.12385	8	3	1	1	3	0	0	0	1	1	1	0	0
MSTRG.12390	14	4	3	0	3	3	0	1	0	3	2	2	2
MSTRG.12403	121	43	29	2	5	15	3	10	7	20	4	3	6
MSTRG.12405	6	13	8	1	0	3	0	2	2	2	0	1	1
MSTRG.12407	4	5	4	0	1	0	0	0	0	1	0	0	0
MSTRG.12409	20	15	5	0	1	0	1	1	0	2	3	0	0
MSTRG.12414	9	3	5	0	2	3	0	0	1	2	0	3	1
MSTRG.12415	62	37	13	8	6	11	1	9	7	17	10	10	3
MSTRG.12423	9	10	5	5	4	2	5	7	2	2	3	0	3
MSTRG.12425	6	8	0	0	3	1	2	1	0	3	0	2	2
MSTRG.12429	24	6	7	3	2	3	0	1	1	3	2	1	2
MSTRG.1243	9	0	4	0	0	1	0	1	0	1	0	0	1
MSTRG.12432	5	4	3	1	0	1	0	1	1	1	1	0	1
MSTRG.12433	6	3	1	4	0	0	0	2	1	1	0	1	1
MSTRG.12435	9	3	0	3	3	1	1	3	1	4	0	1	1
MSTRG.12437	7	4	4	0	1	3	0	0	2	3	0	1	2
MSTRG.12440	58	40	25	10	10	2	0	0	12	36	7	4	6
MSTRG.12442	142	97	45	23	24	11	3	9	23	40	10	16	18
MSTRG.12444	49	37	18	2	7	0	0	0	3	18	6	1	5
MSTRG.12447	28	28	17	4	3	0	0	1	3	13	6	3	0
MSTRG.1245	13	6	5	1	0	1	0	1	2	3	1	2	0
MSTRG.12453	7	3	3	0	0	0	0	3	1	0	0	0	4
MSTRG.12459	5	6	1	0	0	0	0	1	0	2	2	0	0
MSTRG.12464	4	6	1	3	1	1	0	0	1	0	0	0	0
MSTRG.12468	14	11	10	1	4	2	2	0	2	4	2	1	0
MSTRG.12470	11	7	6	1	1	1	0	2	1	3	0	1	3
MSTRG.12472	4	6	1	0	0	1	0	1	1	0	0	1	0
MSTRG.12474	7	8	18	2	2	6	2	8	3	0	2	1	1
MSTRG.12478	7	4	2	0	1	0	1	3	0	1	1	0	0
MSTRG.1248	60	49	15	5	7	7	0	11	4	10	4	3	4
MSTRG.12481	8	3	2	1	0	0	0	0	2	2	0	1	2
MSTRG.12491	39	38	27	6	6	11	4	4	11	12	2	6	7
MSTRG.12494	9	7	4	3	0	2	1	0	1	2	0	0	1
MSTRG.12495	3	3	3	1	1	0	0	0	0	0	0	0	0
MSTRG.1250	2	1	2	2	4	2	1	3	1	3	1	0	3
MSTRG.12503	12	6	5	0	0	0	0	3	1	2	1	1	0
MSTRG.12505	7	6	4	1	1	0	0	0	0	0	1	0	2
MSTRG.12508	13	3	1	0	0	0	0	1	0	0	0	0	0
MSTRG.12512	16	9	9	1	1	3	0	2	0	4	1	0	1
MSTRG.12516	7	3	2	0	0	1	0	0	0	1	0	1	0
MSTRG.12519	9	5	4	1	0	1	0	1	1	1	0	0	1
MSTRG.12523	8	7	5	4	2	3	0	3	4	1	3	0	6
MSTRG.1253	7	5	2	1	1	1	1	1	1	0	0	0	0
MSTRG.12531	6	8	2	0	1	0	0	3	0	0	0	0	1
MSTRG.12533	7	4	3	1	1	0	0	0	0	1	0	0	3
MSTRG.12534	12	10	7	1	0	2	0	2	1	0	0	1	3
MSTRG.12536	8	4	2	0	2	0	1	0	1	2	0	2	1
MSTRG.12545	8	6	5	1	3	2	2	0	2	2	2	0	1
MSTRG.12550	4	2	1	3	1	0	0	0	0	1	1	0	1
MSTRG.12554	5	10	2	1	1	1	0	1	4	2	1	1	2
MSTRG.1256	31	15	13	8	2	3	0	1	8	3	1	0	3
MSTRG.12560	22	11	7	0	2	1	3	3	2	1	0	1	2
MSTRG.12561	4	6	1	0	1	0	1	3	1	1	0	0	3
MSTRG.12562	20	5	3	2	0	2	0	0	2	4	1	0	2
MSTRG.12567	20	17	6	1	2	3	0	1	0	5	1	2	3
MSTRG.12569	5	4	2	0	0	0	0	0	0	2	0	0	0
MSTRG.12570	8	8	3	1	0	0	0	0	0	4	0	2	0
MSTRG.12578	6	7	3	0	1	0	1	1	0	0	0	1	1
MSTRG.12586	9	6	4	1	2	1	1	5	1	2	0	1	1
MSTRG.12588	5	7	2	0	0	2	1	0	2	3	0	1	1
MSTRG.1259	15	13	6	5	1	1	0	3	2	2	1	0	2
MSTRG.12592	8	8	4	1	1	0	0	0	1	0	1	1	0
MSTRG.12593	3	7	2	0	2	0	0	2	1	2	0	0	0
MSTRG.126	7	3	1	0	0	0	0	0	0	2	0	0	0
MSTRG.12600	25	24	12	3	2	3	0	2	1	4	0	5	3
MSTRG.12602	35	24	12	0	1	5	2	4	5	6	4	3	5
MSTRG.12603	4	5	1	1	0	1	0	2	0	1	1	2	0
MSTRG.12604	9	3	1	3	0	0	1	0	0	3	1	0	0
MSTRG.12605	5	5	9	4	5	5	2	2	6	8	1	3	2
MSTRG.12608	10	17	4	0	3	1	0	0	1	4	0	0	1
MSTRG.12620	5	1	6	0	1	2	0	0	2	2	0	0	0
MSTRG.12623	24	27	6	0	4	0	0	1	3	10	1	5	2
MSTRG.12627	2	8	2	0	2	2	0	2	0	4	0	0	0
MSTRG.12630	4	6	2	0	0	0	1	0	1	0	0	1	0
MSTRG.12635	1	6	1	0	3	0	0	2	0	1	0	0	0
MSTRG.12650	31	24	9	4	5	1	2	4	3	4	3	5	5
MSTRG.12653	21	15	6	0	0	6	0	9	2	5	0	0	0
MSTRG.12656	25	21	9	2	1	0	0	2	0	3	0	3	2
MSTRG.12657	9	14	4	0	0	3	4	4	1	1	2	1	2
MSTRG.12661	13	19	4	1	1	0	0	1	2	3	0	0	2
MSTRG.12663	65	43	11	2	6	5	0	7	6	7	4	4	4
MSTRG.12667	12	9	10	1	0	1	0	0	1	1	0	1	0
MSTRG.12668	32	10	3	6	2	3	3	5	3	4	3	1	4
MSTRG.12671	9	7	1	0	0	5	0	2	0	3	0	1	1
MSTRG.12672	12	2	3	1	0	1	0	1	0	0	0	0	1
MSTRG.12675	46	39	20	6	3	3	2	3	7	9	4	1	8
MSTRG.12678	5	5	3	0	1	2	0	0	2	0	1	0	1
MSTRG.1268	12	10	5	0	0	1	0	2	0	7	2	2	2
MSTRG.12684	13	12	2	0	1	0	0	0	2	3	1	0	1
MSTRG.12686	19	8	5	1	0	2	0	2	0	4	0	0	3
MSTRG.12695	6	6	3	2	0	2	2	0	3	6	1	0	0
MSTRG.12697	11	10	2	1	2	0	0	2	0	4	0	2	2
MSTRG.127	5	10	3	0	0	0	0	0	0	0	0	0	0
MSTRG.12706	10	6	4	0	0	0	0	0	0	2	1	0	0
MSTRG.12710	81	49	28	9	7	10	4	9	5	25	10	6	9
MSTRG.12712	11	6	1	2	2	0	0	2	0	1	1	0	0
MSTRG.12715	158	120	56	14	14	12	5	13	6	41	6	13	13
MSTRG.12718	23	8	3	2	2	1	0	3	3	1	2	2	0
MSTRG.12722	21	5	4	0	1	2	0	1	1	2	2	1	2
MSTRG.12723	8	4	2	0	1	0	0	0	0	0	1	1	0
MSTRG.12726	311	241	124	56	51	57	12	30	40	64	15	45	59
MSTRG.12729	5	6	4	0	3	0	0	2	0	1	0	0	2
MSTRG.1273	22	17	1	3	2	4	0	1	1	2	0	2	2
MSTRG.12730	10	11	1	1	2	0	0	4	0	1	3	0	0
MSTRG.12732	14	11	2	0	1	0	0	0	1	1	0	0	1
MSTRG.12746	7	9	3	0	0	2	0	0	1	1	1	1	1
MSTRG.12747	51	53	25	8	5	8	1	6	10	4	1	3	6
MSTRG.12752	7	8	1	1	1	0	0	0	4	2	0	2	2
MSTRG.12753	15	11	2	0	2	2	2	0	0	3	1	2	1
MSTRG.12759	15	7	4	0	1	1	0	0	1	0	0	2	2
MSTRG.1276	47	41	19	5	8	4	2	3	6	8	3	3	7
MSTRG.12761	11	14	6	1	1	2	1	1	3	0	1	0	0
MSTRG.12766	27	17	7	4	1	4	1	1	2	1	1	3	2
MSTRG.12768	21	11	8	2	0	5	1	6	1	8	4	2	1
MSTRG.12769	11	7	2	2	2	2	0	5	0	4	0	2	1
MSTRG.12770	10	3	0	1	1	0	0	0	2	3	1	0	1
MSTRG.12774	65	46	24	11	4	10	0	6	4	15	3	11	5
MSTRG.12775	35	26	7	6	3	3	1	1	7	7	3	3	1
MSTRG.12784	22	20	5	2	3	3	0	1	2	7	4	2	4
MSTRG.12790	16	9	5	3	1	2	2	1	2	3	1	1	1
MSTRG.12791	653	439	202	78	97	101	21	79	70	140	27	71	87
MSTRG.12799	18	15	6	1	0	4	2	3	0	4	2	3	1
MSTRG.12801	8	4	1	2	0	0	0	1	0	1	0	1	0
MSTRG.12805	12	11	5	1	1	3	2	4	1	1	4	1	3
MSTRG.12809	4	2	4	0	2	0	0	1	0	0	1	1	0
MSTRG.12812	28	21	17	4	6	5	2	11	8	11	8	4	2
MSTRG.12814	4	7	2	0	1	2	0	1	1	4	1	0	1
MSTRG.12816	11	5	6	0	0	1	1	2	0	1	1	0	0
MSTRG.12818	14	6	1	0	1	2	0	2	1	5	0	1	2
MSTRG.12819	8	4	1	1	1	2	0	2	4	3	1	2	2
MSTRG.1282	7	7	1	0	0	0	1	0	0	2	0	0	0
MSTRG.12821	14	5	0	1	0	0	1	1	1	1	1	0	0
MSTRG.12840	18	22	4	2	0	5	0	1	5	3	0	2	1
MSTRG.12853	7	3	2	1	1	2	0	1	0	1	0	0	1
MSTRG.12860	9	3	1	1	0	1	1	0	0	0	4	0	0
MSTRG.12865	14	8	1	1	0	0	0	0	0	1	0	0	3
MSTRG.12870	69	49	32	6	7	11	3	15	6	23	4	2	9
MSTRG.12872	34	18	9	2	0	4	1	2	3	6	2	3	4
MSTRG.12875	97	48	13	9	7	3	2	2	8	11	5	4	2
MSTRG.12877	6	4	2	1	0	1	0	3	1	0	0	0	2
MSTRG.12889	7	3	5	1	2	20	12	20	0	4	6	2	1
MSTRG.12892	3	3	3	1	1	0	1	0	1	0	0	0	1
MSTRG.129	4	6	0	1	1	0	1	0	0	0	0	0	1
MSTRG.1290	195	208	82	35	39	38	8	18	36	59	8	43	38
MSTRG.12902	14	4	1	1	0	3	0	0	2	3	0	1	0
MSTRG.12905	14	11	1	2	0	0	0	2	3	4	0	0	0
MSTRG.12906	3	5	2	0	2	0	0	0	0	1	0	1	1
MSTRG.12907	6	4	1	0	0	0	1	0	0	0	0	0	0
MSTRG.12908	8	11	2	1	1	1	0	0	1	4	1	1	2
MSTRG.12911	8	3	0	0	1	0	0	0	0	2	0	0	3
MSTRG.12926	16	8	2	0	1	1	0	1	0	1	1	0	2
MSTRG.12928	26	30	10	3	5	3	1	7	3	11	6	3	4
MSTRG.12930	13	9	3	1	0	2	0	0	1	3	1	0	1
MSTRG.12932	4	6	1	0	0	0	0	1	0	2	0	0	0
MSTRG.12933	76	55	29	3	12	11	5	5	11	16	2	9	9
MSTRG.12935	251	176	47	19	21	54	23	26	23	62	25	31	24
MSTRG.12938	7	8	4	1	1	0	1	1	1	1	1	1	0
MSTRG.12939	17	8	2	0	1	1	1	5	0	3	2	1	2
MSTRG.12940	12	4	2	1	0	0	1	2	1	3	2	1	0
MSTRG.12943	20	13	7	3	1	1	2	0	0	4	5	3	2
MSTRG.12953	18	1	1	0	1	2	5	3	5	1	5	1	3
MSTRG.12958	8	5	2	0	1	0	1	0	0	0	0	1	0
MSTRG.12961	10	3	0	0	0	3	0	0	0	1	1	0	1
MSTRG.12962	39	15	9	3	5	3	1	5	2	6	0	4	4
MSTRG.12965	7	4	2	1	0	2	0	1	1	0	0	2	0
MSTRG.12968	5	6	3	0	0	2	0	0	1	1	0	2	0
MSTRG.12973	7	6	0	2	0	2	2	2	3	2	0	1	1
MSTRG.12974	5	3	2	0	2	1	0	0	0	0	0	0	2
MSTRG.12976	11	5	2	0	1	1	2	0	1	5	2	0	1
MSTRG.12977	5	5	3	0	0	0	0	0	1	0	0	2	1
MSTRG.12982	3	4	2	1	1	2	0	0	0	0	2	0	1
MSTRG.12983	7	1	4	0	0	0	0	0	1	2	0	1	0
MSTRG.12988	4	5	1	1	0	1	0	1	1	3	0	0	1
MSTRG.12989	11	6	2	1	1	1	3	0	1	4	1	3	0
MSTRG.12990	7	1	3	1	0	0	1	1	0	1	0	0	0
MSTRG.12991	17	16	6	1	1	5	1	5	2	6	1	2	1
MSTRG.13	19	11	5	1	1	3	2	7	2	3	3	5	1
MSTRG.13002	9	5	2	0	1	0	0	1	0	1	0	0	0
MSTRG.13008	7	6	1	1	1	1	0	0	3	2	1	1	3
MSTRG.13010	89	78	41	14	11	20	1	14	9	26	2	14	7
MSTRG.13015	10	4	4	1	0	0	2	1	0	1	0	0	0
MSTRG.13018	10	7	2	0	0	0	0	0	0	1	0	1	0
MSTRG.13024	30	21	17	5	3	10	0	3	5	5	0	4	1
MSTRG.13025	11	10	9	0	3	3	0	2	3	4	0	2	1
MSTRG.13030	6	4	2	0	0	1	0	0	0	1	0	1	0
MSTRG.13031	10	2	6	3	2	2	0	0	0	1	0	1	2
MSTRG.13033	13	6	6	2	1	2	0	1	0	0	0	2	0
MSTRG.13034	28	19	17	14	18	23	11	23	7	8	7	3	12
MSTRG.13035	49	37	16	1	7	5	2	6	7	6	12	6	4
MSTRG.13038	42	45	19	9	7	2	0	1	10	10	1	3	2
MSTRG.13049	17	10	6	1	1	3	1	6	2	2	1	1	1
MSTRG.1305	11	6	1	0	1	0	0	0	0	1	0	1	0
MSTRG.13050	7	3	1	1	1	0	0	1	0	0	2	1	0
MSTRG.13051	45	29	12	2	4	0	1	1	2	9	1	3	1
MSTRG.13055	7	8	3	1	2	1	0	0	1	4	1	0	1
MSTRG.13059	31	20	9	1	8	7	1	3	1	11	2	6	4
MSTRG.1306	4	12	3	1	0	1	1	0	0	4	2	0	0
MSTRG.13067	53	54	39	3	6	13	5	27	10	25	7	3	4
MSTRG.13070	7	3	7	0	0	1	0	1	0	1	0	4	0
MSTRG.13071	82	54	19	3	3	6	1	3	9	4	8	11	7
MSTRG.13073	88	63	27	7	7	6	3	4	5	20	6	6	6
MSTRG.1308	25	15	4	2	1	5	1	2	5	4	1	2	2
MSTRG.13086	4	7	0	0	0	0	1	0	0	0	1	0	1
MSTRG.1309	38	19	10	0	1	3	0	7	3	7	2	2	4
MSTRG.13092	5	4	3	0	0	0	1	0	1	1	0	0	0
MSTRG.13096	23	8	3	3	5	1	1	1	0	3	1	0	3
MSTRG.13097	18	15	8	0	1	2	1	1	3	2	2	2	3
MSTRG.13098	8	2	2	0	2	2	0	0	0	1	0	0	0
MSTRG.1310	7	3	3	0	1	3	1	1	0	1	1	0	0
MSTRG.13104	31	11	10	5	5	11	7	10	5	11	9	3	11
MSTRG.13105	4	5	1	0	1	0	0	1	0	2	0	1	0
MSTRG.13106	34	15	11	2	2	3	3	2	6	3	5	1	3
MSTRG.13110	40	25	13	5	3	2	3	5	3	6	5	3	3
MSTRG.13111	80	106	29	9	12	23	3	8	12	15	7	2	12
MSTRG.13114	9	10	4	0	1	1	1	2	1	1	1	2	1
MSTRG.13115	18	8	3	0	1	1	0	0	1	0	0	0	0
MSTRG.13122	27	28	3	5	4	15	2	8	1	6	3	7	5
MSTRG.13136	10	5	2	1	0	1	0	3	0	3	2	3	1
MSTRG.13137	15	7	5	0	1	0	1	0	0	1	0	0	0
MSTRG.13138	24	6	4	3	1	1	2	1	1	6	0	1	1
MSTRG.13139	16	7	6	1	1	2	2	2	1	2	5	1	1
MSTRG.13140	32	19	7	2	2	0	0	1	6	4	1	0	1
MSTRG.13142	11	4	0	2	1	1	0	1	0	0	2	0	1
MSTRG.13143	8	2	0	0	1	1	2	2	1	1	0	0	2
MSTRG.13145	11	7	0	0	0	1	0	0	0	1	0	1	1
MSTRG.13167	8	3	3	1	0	0	1	0	1	3	0	1	1
MSTRG.13168	5	6	2	0	0	0	1	2	0	0	2	0	0
MSTRG.13176	22	17	5	4	4	2	2	2	1	4	2	1	2
MSTRG.13181	13	13	9	1	1	0	1	0	1	3	2	1	2
MSTRG.13183	8	8	3	0	0	0	0	1	0	2	2	1	4
MSTRG.13196	7	4	2	0	1	1	0	1	0	2	0	1	1
MSTRG.13207	2	4	3	0	2	0	0	0	0	1	0	0	0
MSTRG.13211	9	8	2	0	2	0	0	1	2	4	0	1	1
MSTRG.13217	9	5	5	1	1	2	0	3	2	3	1	1	0
MSTRG.13218	12	10	3	1	1	2	3	7	1	2	2	2	2
MSTRG.13220	10	4	4	2	0	3	0	0	2	3	1	0	2
MSTRG.13226	16	7	2	1	2	3	2	1	2	6	1	3	2
MSTRG.13228	32	26	8	3	2	2	0	4	4	9	4	2	5
MSTRG.13230	13	7	1	0	0	1	0	0	0	4	1	0	1
MSTRG.13232	23	9	7	1	1	3	0	1	0	2	2	0	2
MSTRG.13235	23	16	10	2	1	2	0	0	1	5	0	2	4
MSTRG.13237	30	18	6	0	1	7	3	2	2	4	3	0	3
MSTRG.13238	13	4	5	2	2	3	0	2	1	3	0	1	2
MSTRG.13247	37	23	12	4	1	2	1	1	3	3	1	1	3
MSTRG.13248	11	5	3	1	0	0	0	1	0	1	1	1	0
MSTRG.13257	8	8	2	1	0	0	1	0	0	3	2	2	0
MSTRG.13264	5	3	3	0	1	0	0	0	0	1	0	1	0
MSTRG.13269	105	64	31	14	7	22	7	16	9	23	7	7	9
MSTRG.13273	5	6	3	0	0	1	0	0	2	0	0	1	0
MSTRG.13274	10	11	7	2	2	0	0	0	0	2	0	0	0
MSTRG.13276	14	5	5	0	2	0	1	0	2	5	0	0	1
MSTRG.13280	16	13	6	3	0	1	1	2	1	3	2	2	3
MSTRG.13281	9	13	6	1	1	0	1	0	1	8	3	1	1
MSTRG.13282	40	37	15	4	1	8	2	2	7	10	4	0	4
MSTRG.13286	8	1	1	1	1	1	0	0	0	1	0	0	1
MSTRG.1329	14	10	3	1	1	3	1	0	0	2	0	1	1
MSTRG.13299	8	4	1	0	0	0	0	1	1	2	0	1	1
MSTRG.13300	73	54	29	6	13	9	1	9	9	11	2	4	5
MSTRG.13301	9	5	3	0	2	2	1	1	2	3	1	0	1
MSTRG.13302	30	14	7	2	1	4	0	1	3	6	0	2	2
MSTRG.13305	2	8	1	1	0	0	2	1	0	0	0	0	0
MSTRG.13308	44	33	22	0	2	4	2	7	5	9	2	5	6
MSTRG.13309	1	8	7	1	0	1	0	0	1	5	0	2	2
MSTRG.1331	24	10	8	1	1	4	0	0	2	1	0	1	1
MSTRG.13315	33	36	39	0	4	7	12	26	1	4	5	0	2
MSTRG.13322	8	6	3	0	1	1	0	1	1	4	0	0	1
MSTRG.13325	50	40	21	9	5	7	3	4	5	12	5	6	6
MSTRG.13328	1	6	3	1	1	0	2	2	2	2	1	1	0
MSTRG.13329	17	8	1	1	1	0	0	0	3	3	0	0	0
MSTRG.13333	12	8	7	1	0	1	0	0	0	2	2	1	1
MSTRG.13337	15	15	6	0	1	1	0	0	2	2	2	1	2
MSTRG.13339	17	1	1	1	0	0	1	1	4	5	1	1	1
MSTRG.13346	19	17	3	1	1	1	0	1	0	5	1	1	1
MSTRG.13351	18	18	7	6	5	5	3	2	3	5	0	6	2
MSTRG.13378	9	6	3	0	0	1	3	2	0	10	3	0	1
MSTRG.13379	5	3	2	0	1	0	0	1	0	0	0	2	0
MSTRG.13384	12	16	4	1	1	4	0	1	1	4	2	0	3
MSTRG.13390	5	5	1	0	1	1	1	0	1	0	1	1	1
MSTRG.13397	6	2	1	1	1	1	0	0	4	1	1	0	1
MSTRG.134	6	4	2	1	0	2	0	1	2	2	1	0	3
MSTRG.13400	32	22	10	1	3	2	2	16	3	4	3	1	0
MSTRG.13401	12	4	2	3	3	4	4	2	3	2	0	2	4
MSTRG.13406	40	22	7	2	5	5	1	6	6	12	2	6	4
MSTRG.13416	11	5	0	1	1	0	0	1	3	0	1	0	0
MSTRG.13417	22	19	9	1	3	6	3	5	3	6	1	2	2
MSTRG.1342	34	29	11	3	3	1	2	3	2	5	3	2	2
MSTRG.13420	11	6	2	0	2	1	0	0	1	2	2	3	1
MSTRG.13424	6	3	7	0	1	0	0	0	0	0	0	1	2
MSTRG.13430	9	4	2	0	0	3	0	0	2	1	0	0	0
MSTRG.13446	16	12	5	2	0	2	1	3	2	2	4	2	2
MSTRG.13450	12	9	2	0	1	4	2	8	3	17	2	1	1
MSTRG.13452	1	6	2	0	2	1	0	1	0	0	0	0	0
MSTRG.13453	38	31	4	5	1	10	2	6	3	13	3	2	6
MSTRG.13457	9	5	1	0	0	1	1	8	0	0	0	0	0
MSTRG.13459	5	3	2	0	1	1	0	0	0	2	1	1	0
MSTRG.13461	8	2	1	0	1	0	0	1	0	1	0	0	0
MSTRG.13470	17	12	3	3	2	0	0	2	3	7	1	2	2
MSTRG.13473	29	15	6	2	9	5	5	4	5	4	2	1	6
MSTRG.13474	11	10	2	0	1	0	0	1	0	1	1	0	2
MSTRG.13481	16	12	4	2	0	1	2	1	1	2	1	1	1
MSTRG.13487	8	6	2	0	1	0	0	0	1	0	1	0	2
MSTRG.13488	10	4	3	2	2	3	1	1	0	2	2	1	2
MSTRG.1349	10	2	1	0	2	1	0	0	0	3	0	0	0
MSTRG.13490	49	36	8	5	3	8	1	4	3	8	2	1	3
MSTRG.13507	36	27	23	1	3	6	7	29	2	7	5	3	4
MSTRG.13509	219	169	59	9	24	26	4	14	21	25	25	15	14
MSTRG.13513	19	14	9	1	2	3	2	8	2	7	2	2	1
MSTRG.13529	3	4	2	1	1	1	0	0	1	1	1	0	0
MSTRG.13530	11	5	7	2	0	0	0	1	0	2	0	1	1
MSTRG.13531	22	21	11	1	4	1	0	0	0	4	1	3	2
MSTRG.13533	8	4	1	0	3	0	0	0	0	2	0	1	0
MSTRG.13534	12	11	3	2	1	1	0	1	0	4	2	1	1
MSTRG.13537	103	105	47	21	19	17	6	14	14	31	7	20	10
MSTRG.13538	10	8	1	0	0	0	0	0	1	0	0	0	0
MSTRG.13539	43	30	17	0	4	6	2	6	2	7	3	3	2
MSTRG.1354	10	8	6	1	0	4	0	0	0	0	0	4	1
MSTRG.13549	12	6	3	0	0	3	0	1	0	4	1	0	0
MSTRG.1355	21	12	4	1	2	2	0	1	2	4	4	2	2
MSTRG.13552	9	6	4	2	0	1	0	1	2	5	1	3	0
MSTRG.13553	16	6	6	1	2	1	1	1	0	1	2	0	1
MSTRG.13569	7	5	4	2	1	4	0	0	0	4	3	1	3
MSTRG.13570	48	33	8	1	4	9	1	5	0	13	5	3	2
MSTRG.13571	37	24	9	2	2	1	0	0	3	5	2	2	0
MSTRG.13575	7	9	0	1	1	2	2	2	0	7	2	1	1
MSTRG.13576	18	13	6	1	1	3	0	3	1	8	3	1	1
MSTRG.13578	6	4	2	1	0	0	0	1	0	0	0	1	1
MSTRG.13579	16	14	4	1	2	0	0	0	0	2	1	1	1
MSTRG.13582	14	10	3	1	0	3	0	2	0	3	1	3	3
MSTRG.13586	18	17	3	0	2	1	2	10	2	3	2	3	1
MSTRG.13588	4	5	2	1	0	0	0	0	2	1	1	0	0
MSTRG.1359	12	12	4	1	2	1	0	3	0	5	1	4	2
MSTRG.13590	6	8	6	1	0	0	0	0	4	2	0	0	0
MSTRG.136	8	8	6	1	0	3	0	0	2	1	2	0	2
MSTRG.13603	9	2	2	1	0	1	0	0	1	1	1	0	1
MSTRG.13604	52	18	24	9	4	3	1	0	9	11	1	3	8
MSTRG.1361	18	18	6	2	1	2	0	2	4	0	2	3	2
MSTRG.13610	14	2	4	1	1	3	4	0	2	3	1	1	1
MSTRG.13615	19	15	3	1	2	4	0	2	3	2	1	1	1
MSTRG.13616	14	3	2	0	2	0	2	0	0	0	0	0	1
MSTRG.13618	12	11	5	0	0	6	8	18	0	5	1	1	2
MSTRG.13624	29	11	2	4	1	2	2	1	2	5	0	2	0
MSTRG.13627	17	11	2	1	0	1	0	0	1	2	1	1	5
MSTRG.13632	20	11	6	0	1	2	1	0	1	4	3	1	1
MSTRG.13650	13	11	3	0	0	0	0	3	1	0	0	0	0
MSTRG.13651	5	8	5	2	1	2	0	3	3	5	4	1	2
MSTRG.13652	136	95	28	5	8	11	4	8	11	26	7	10	3
MSTRG.13653	32	61	21	5	5	11	2	4	8	14	0	5	5
MSTRG.13654	70	37	27	7	4	4	0	1	9	10	2	5	2
MSTRG.13655	52	28	22	6	5	6	3	3	4	15	4	5	8
MSTRG.1366	57	55	20	5	5	7	1	6	6	12	2	2	5
MSTRG.13666	19	14	5	1	4	3	2	7	1	7	2	1	3
MSTRG.13667	70	66	25	9	6	2	2	5	6	19	4	7	8
MSTRG.13668	26	25	5	4	3	5	0	0	2	4	1	0	3
MSTRG.1367	11	11	3	1	0	2	0	0	1	3	2	0	3
MSTRG.13673	9	1	0	2	0	1	0	0	1	0	0	0	1
MSTRG.13676	8	3	5	2	0	1	1	1	2	1	1	1	0
MSTRG.13682	4	3	4	1	0	1	0	0	0	2	0	1	0
MSTRG.13690	10	6	3	0	0	2	3	0	1	2	1	0	0
MSTRG.13703	16	7	4	0	0	0	0	0	0	2	1	0	0
MSTRG.1371	8	8	5	2	1	3	0	0	2	1	0	1	1
MSTRG.13710	18	12	9	3	1	4	0	5	2	3	2	1	1
MSTRG.13714	17	17	8	0	4	2	1	5	0	6	2	0	6
MSTRG.13725	13	10	1	0	2	0	3	2	1	2	1	0	0
MSTRG.13731	6	2	4	0	1	0	0	1	1	1	0	0	1
MSTRG.13739	8	3	2	1	0	0	0	0	1	1	0	0	2
MSTRG.13747	22	14	4	1	1	1	3	1	3	5	3	3	1
MSTRG.13749	2	6	5	0	0	1	0	0	1	1	0	0	0
MSTRG.13750	12	7	4	0	1	0	0	1	0	5	1	1	1
MSTRG.13754	25	12	3	0	1	0	1	2	1	1	0	0	1
MSTRG.1376	6	4	0	1	1	0	0	0	1	0	0	0	0
MSTRG.13763	8	4	2	0	0	1	0	0	2	1	2	1	1
MSTRG.13766	766	495	203	61	71	89	31	69	71	152	54	57	75
MSTRG.13772	7	4	1	1	1	1	0	1	0	2	0	1	0
MSTRG.13775	16	22	12	2	5	2	0	1	3	5	0	2	3
MSTRG.13776	12	11	2	1	0	2	1	1	1	2	1	3	0
MSTRG.13779	7	3	0	0	1	0	0	0	0	2	1	0	1
MSTRG.13781	30	21	9	4	3	3	1	3	4	11	2	1	2
MSTRG.13782	12	9	3	0	0	2	0	0	2	2	2	2	0
MSTRG.13783	2	5	4	0	1	3	0	2	1	1	0	1	0
MSTRG.13784	23	12	5	4	4	1	0	1	1	5	1	2	3
MSTRG.13794	23	12	4	0	1	1	1	5	3	1	2	2	0
MSTRG.13797	4	5	1	0	1	0	0	1	0	2	1	0	1
MSTRG.13799	213	145	90	15	12	23	9	24	24	55	10	17	23
MSTRG.13801	1	9	7	0	0	0	0	0	2	0	0	0	0
MSTRG.13802	11	5	3	0	0	0	1	0	2	3	0	0	3
MSTRG.13813	6	1	2	1	2	1	0	2	0	2	0	0	1
MSTRG.13816	22	9	6	2	1	1	2	0	1	1	4	2	2
MSTRG.13819	23	17	8	6	3	6	2	0	3	4	1	5	5
MSTRG.13821	4	6	2	0	0	0	0	3	0	1	0	2	0
MSTRG.13822	10	5	2	0	0	0	0	1	0	0	0	1	1
MSTRG.13824	14	5	4	2	1	4	2	0	0	4	3	1	1
MSTRG.13829	209	261	64	56	23	31	5	11	44	35	11	11	27
MSTRG.1383	7	4	0	0	0	2	0	0	0	0	0	0	0
MSTRG.13837	9	14	7	0	2	2	0	1	5	3	0	5	0
MSTRG.13845	21	14	9	1	2	5	1	2	1	1	4	0	1
MSTRG.13850	3	5	2	1	0	0	0	1	0	0	0	1	1
MSTRG.13853	10	5	2	0	0	1	1	1	1	1	0	0	0
MSTRG.13854	11	3	1	0	0	0	0	3	0	3	1	0	2
MSTRG.13858	9	6	3	0	1	0	0	3	2	1	1	3	2
MSTRG.13859	27	13	3	2	0	0	2	2	0	3	5	2	2
MSTRG.13862	26	19	19	1	4	4	2	3	4	2	0	2	2
MSTRG.13863	7	5	4	1	1	0	1	0	0	0	0	0	0
MSTRG.13867	7	3	3	3	1	2	1	2	0	4	0	3	2
MSTRG.13870	60	48	28	4	7	9	0	6	6	17	1	4	8
MSTRG.13871	31	32	17	1	2	5	0	6	4	5	0	1	2
MSTRG.13885	16	16	7	2	3	4	0	7	3	6	1	2	2
MSTRG.13887	22	13	10	1	2	4	0	3	1	4	2	1	4
MSTRG.13891	7	7	2	0	2	0	0	0	1	3	0	1	0
MSTRG.13893	9	4	0	1	0	1	0	0	1	0	0	1	0
MSTRG.13895	23	11	4	0	0	0	0	1	2	1	1	0	1
MSTRG.13897	22	16	13	0	1	2	0	4	2	10	3	1	3
MSTRG.13898	16	8	3	2	4	1	0	2	1	1	0	0	1
MSTRG.1390	15	7	1	1	0	5	0	6	4	9	6	3	1
MSTRG.13901	8	10	3	0	1	2	1	1	3	1	2	1	0
MSTRG.13903	12	6	4	0	0	3	0	2	2	3	0	1	0
MSTRG.13904	14	11	1	1	0	0	1	1	1	1	1	0	0
MSTRG.13908	3	3	2	2	1	1	0	0	1	2	1	2	0
MSTRG.13909	13	2	4	0	1	0	0	1	1	4	3	2	0
MSTRG.1391	157	113	59	14	10	18	6	10	8	20	8	12	15
MSTRG.13917	16	9	7	2	0	0	1	1	0	4	0	3	1
MSTRG.1392	8	10	3	2	1	0	1	2	0	8	3	0	2
MSTRG.13920	12	10	4	1	1	1	2	0	2	1	3	1	0
MSTRG.13921	13	7	6	1	0	4	0	2	0	2	0	0	2
MSTRG.13922	49	32	13	2	2	1	4	2	3	7	2	1	1
MSTRG.13924	8	8	2	0	0	0	1	1	0	0	1	2	1
MSTRG.13925	15	10	2	4	1	0	0	1	3	0	2	2	0
MSTRG.13927	11	4	2	0	0	1	1	0	4	0	0	0	0
MSTRG.1393	14	12	4	0	1	2	0	1	1	3	1	0	1
MSTRG.1394	13	14	3	0	2	1	0	1	1	4	0	0	1
MSTRG.13941	7	5	2	0	0	2	0	0	1	0	0	0	1
MSTRG.13944	12	5	2	1	1	0	0	2	0	1	1	0	0
MSTRG.13949	9	7	3	1	0	0	0	1	0	0	0	0	0
MSTRG.13953	23	21	7	0	0	2	1	1	0	4	3	0	3
MSTRG.13956	14	9	4	0	2	1	0	1	0	1	2	0	2
MSTRG.13957	7	3	1	0	0	2	0	1	0	1	0	0	1
MSTRG.13962	69	64	20	8	7	8	2	10	6	18	4	6	10
MSTRG.13969	9	4	1	0	3	0	0	1	0	0	0	0	1
MSTRG.1397	474	321	118	52	57	62	17	37	48	99	31	46	46
MSTRG.13974	42	29	11	4	4	1	0	3	0	11	2	3	5
MSTRG.13976	17	13	7	1	1	1	1	1	1	4	1	1	2
MSTRG.13980	30	22	8	3	0	1	0	1	3	4	4	0	1
MSTRG.13984	2	7	1	0	1	1	0	0	0	1	0	0	0
MSTRG.13990	10	4	2	2	0	0	2	2	0	0	1	0	1
MSTRG.13995	8	9	5	1	1	1	0	1	0	1	1	0	0
MSTRG.13998	71	56	20	6	2	5	1	5	8	17	4	6	9
MSTRG.140	64	47	24	6	5	10	7	3	8	20	12	4	10
MSTRG.14002	40	16	8	1	2	3	0	0	3	4	2	1	4
MSTRG.14006	11	8	3	1	2	0	0	0	3	2	2	0	2
MSTRG.1401	148	97	42	8	18	19	3	18	8	32	12	12	14
MSTRG.14010	13	6	7	3	1	1	1	1	0	1	2	1	1
MSTRG.14011	2	11	5	3	1	1	0	0	1	3	2	0	2
MSTRG.14012	7	2	1	0	1	2	0	0	2	0	2	1	1
MSTRG.14013	34	17	9	0	1	7	0	0	2	6	2	1	1
MSTRG.14016	26	16	13	2	4	2	2	3	2	8	1	1	4
MSTRG.14019	15	7	3	1	0	1	1	2	1	1	0	0	2
MSTRG.14022	28	11	5	0	1	0	1	0	1	7	1	0	0
MSTRG.14026	14	8	2	2	1	5	0	0	2	4	1	1	1
MSTRG.14027	182	135	48	15	16	15	5	16	19	31	14	15	15
MSTRG.14030	43	23	9	0	1	7	1	1	1	5	0	2	4
MSTRG.14032	6	3	2	1	0	1	1	0	1	0	0	0	0
MSTRG.14033	2637	1168	788	557	414	639	712	1376	307	549	1157	129	1225
MSTRG.14034	85	123	45	17	10	27	29	68	6	26	60	9	70
MSTRG.1404	9	7	3	3	0	0	0	1	1	1	3	0	1
MSTRG.14040	6	3	2	2	4	6	4	2	0	1	2	0	1
MSTRG.14050	15	10	4	0	0	2	0	1	1	5	3	1	3
MSTRG.1406	9	2	4	0	1	0	0	1	3	1	0	1	1
MSTRG.14063	6	5	5	1	3	2	0	2	0	6	5	0	0
MSTRG.14064	11	7	1	0	0	3	0	0	1	2	0	1	2
MSTRG.14065	746	461	188	54	68	98	24	63	66	151	46	71	80
MSTRG.14066	9	9	0	1	1	1	0	0	0	3	2	1	0
MSTRG.14068	14	13	6	0	2	1	0	4	2	2	0	1	1
MSTRG.14069	15	1	0	0	0	1	1	0	0	0	1	0	1
MSTRG.1407	44	37	13	3	2	4	1	1	3	8	1	2	2
MSTRG.14071	19	24	6	0	0	3	1	6	5	6	1	1	4
MSTRG.14086	6	5	2	0	0	0	1	0	0	0	1	0	3
MSTRG.14089	63	30	19	5	6	5	0	7	11	17	1	4	4
MSTRG.14093	7	6	4	0	1	1	0	1	0	2	1	0	1
MSTRG.14096	17	5	3	0	1	3	0	0	2	0	0	1	2
MSTRG.14098	13	16	6	3	1	2	1	0	1	3	0	2	4
MSTRG.14099	7	2	5	1	1	1	0	0	0	1	0	0	2
MSTRG.1410	13	7	1	0	0	0	0	0	0	1	0	0	2
MSTRG.14100	101	30	19	4	5	8	0	4	6	11	4	6	5
MSTRG.14103	16	18	7	2	2	1	0	2	1	2	3	0	2
MSTRG.14104	48	39	18	2	4	0	1	1	8	11	2	4	4
MSTRG.14108	5	7	0	0	0	1	0	0	0	1	0	0	1
MSTRG.14109	5	9	4	2	0	2	0	0	4	2	0	0	0
MSTRG.14110	8	3	1	1	0	0	0	0	0	2	1	0	1
MSTRG.14111	7	6	1	0	1	1	0	0	1	0	0	0	0
MSTRG.14115	12	5	0	0	1	0	0	2	1	5	0	0	0
MSTRG.14122	6	4	2	0	0	0	0	0	0	0	0	0	0
MSTRG.14123	22	13	9	5	0	2	0	0	3	3	4	2	2
MSTRG.14127	7	6	3	0	1	1	0	2	2	1	0	1	0
MSTRG.14130	7	3	1	0	0	0	2	0	0	2	0	0	0
MSTRG.14135	15	12	4	2	0	1	0	2	0	2	2	1	1
MSTRG.14138	9	4	1	1	1	1	1	0	0	2	0	0	0
MSTRG.14142	10	3	2	0	0	1	2	1	0	4	0	2	0
MSTRG.14143	3	4	2	0	2	1	0	1	1	0	0	1	0
MSTRG.14147	42	28	10	5	6	12	2	8	1	12	6	3	6
MSTRG.14148	6	4	1	0	0	0	2	0	0	1	2	0	0
MSTRG.14149	28	21	8	5	2	0	0	7	1	7	5	0	4
MSTRG.1416	9	2	3	2	0	1	0	2	0	3	0	1	1
MSTRG.14164	131	83	53	17	10	21	6	11	12	29	17	19	17
MSTRG.14166	18	17	5	1	4	2	0	3	2	8	0	2	0
MSTRG.14169	4	4	2	2	2	3	0	0	2	0	0	1	2
MSTRG.14170	9	7	3	1	0	2	3	9	2	4	3	2	0
MSTRG.14178	13	8	10	0	3	3	0	1	3	3	1	1	0
MSTRG.14180	6	5	0	0	0	1	0	1	2	2	0	1	1
MSTRG.14184	19	16	9	0	2	1	0	2	3	6	1	1	4
MSTRG.14185	51	39	10	2	9	8	2	4	3	9	1	4	1
MSTRG.14189	13	6	1	0	0	1	1	1	4	0	0	0	0
MSTRG.14199	12	8	2	0	0	1	0	1	3	4	0	0	0
MSTRG.142	15	14	7	1	1	1	1	0	5	1	0	4	1
MSTRG.1420	80	15	5	4	3	3	0	13	6	20	11	0	4
MSTRG.14209	3	1	0	2	1	3	3	9	0	0	1	1	1
MSTRG.14210	15	4	4	0	0	2	1	0	0	1	2	0	1
MSTRG.14215	15	15	4	2	0	2	0	0	1	2	0	0	1
MSTRG.14223	7	4	4	0	0	0	0	1	0	1	0	1	1
MSTRG.14225	468	358	181	36	52	85	35	85	62	149	41	51	50
MSTRG.14228	11	16	5	2	2	2	3	3	1	7	2	1	2
MSTRG.14230	67	45	1	6	4	8	2	1	4	6	4	7	1
MSTRG.14232	37	43	22	4	3	4	2	1	4	13	2	5	1
MSTRG.14235	47	20	11	1	3	4	1	5	5	9	4	3	0
MSTRG.14237	5	5	3	1	0	0	0	0	0	0	0	0	0
MSTRG.1425	21	17	15	2	4	9	2	5	3	6	0	2	2
MSTRG.14254	11	7	3	1	0	0	0	0	2	1	0	2	1
MSTRG.14255	16	30	14	3	4	5	3	5	5	6	3	4	1
MSTRG.14270	4	2	1	2	2	2	0	0	0	0	0	0	1
MSTRG.14271	15	8	4	1	1	1	0	2	4	2	1	0	1
MSTRG.14273	38	22	5	2	0	1	0	0	2	4	0	2	3
MSTRG.14276	49	32	25	4	1	3	1	3	13	12	4	3	3
MSTRG.1428	9	3	2	0	1	1	1	1	0	2	2	0	0
MSTRG.14282	12	6	10	1	2	2	2	0	2	4	4	1	4
MSTRG.14287	38	33	26	13	16	12	1	2	19	12	0	4	4
MSTRG.14288	9	4	3	1	0	0	0	0	0	3	0	0	0
MSTRG.14290	11	4	3	1	0	2	0	0	2	1	0	1	2
MSTRG.14296	14	9	5	0	1	0	0	0	1	5	0	0	1
MSTRG.143	35	21	9	5	0	2	3	1	4	2	2	3	3
MSTRG.14301	5	6	3	2	0	3	2	2	0	2	0	1	0
MSTRG.14303	8	13	9	1	2	2	0	0	3	5	1	3	0
MSTRG.1431	42	26	7	1	1	3	0	4	3	9	7	2	1
MSTRG.14311	4	4	1	2	2	0	0	0	0	0	0	0	0
MSTRG.14312	8	5	3	0	0	1	0	1	1	2	0	0	1
MSTRG.14314	3	6	5	0	0	1	1	1	0	1	0	0	0
MSTRG.14316	13	4	1	0	0	1	2	0	2	0	1	0	2
MSTRG.14317	3	8	3	1	0	1	0	3	0	3	0	1	1
MSTRG.14318	8	6	5	1	0	1	2	2	0	0	2	0	0
MSTRG.1432	73	49	24	6	8	6	3	2	10	11	3	6	6
MSTRG.14321	7	6	2	0	0	1	0	0	0	0	1	0	0
MSTRG.14327	23	15	5	2	2	10	0	4	1	8	1	5	4
MSTRG.1433	78	55	32	7	7	4	2	3	4	24	1	10	6
MSTRG.14336	47	22	11	7	2	7	3	2	2	4	4	3	3
MSTRG.14338	12	7	3	1	0	0	1	0	1	1	0	1	0
MSTRG.14343	10	5	4	0	0	1	1	0	0	1	1	0	1
MSTRG.14344	5	2	3	1	0	1	0	0	1	0	0	0	0
MSTRG.1435	21	29	15	7	5	3	1	3	7	8	1	4	2
MSTRG.14355	151	67	102	20	16	17	6	12	22	19	11	13	15
MSTRG.1436	9	4	0	0	0	0	0	0	0	1	2	2	0
MSTRG.14362	29	27	11	3	2	10	8	8	1	9	3	0	3
MSTRG.1437	9	7	3	0	0	0	0	2	3	0	2	0	0
MSTRG.14373	6	3	5	1	1	0	1	0	1	1	0	0	0
MSTRG.1438	39	13	6	5	3	2	1	2	2	4	3	2	5
MSTRG.14383	6	3	2	0	1	0	0	0	1	1	0	1	1
MSTRG.14391	12	8	6	0	3	1	1	3	1	3	1	1	3
MSTRG.14399	7	10	3	2	3	0	0	0	2	2	2	0	1
MSTRG.14400	10	11	3	1	1	0	0	0	0	0	0	2	1
MSTRG.14407	12	17	2	2	1	6	2	2	0	5	6	1	4
MSTRG.14418	7	9	2	1	1	1	0	0	0	0	0	0	0
MSTRG.1442	16	8	4	2	2	4	0	2	3	3	0	1	0
MSTRG.14420	22	13	4	2	4	1	0	1	1	3	2	1	2
MSTRG.14421	11	5	1	1	0	1	0	0	0	1	0	0	2
MSTRG.14422	6	4	3	0	1	1	0	1	1	1	1	0	0
MSTRG.14425	56	49	21	6	5	9	0	8	7	5	2	1	6
MSTRG.14439	34	27	15	7	1	1	2	4	7	2	1	2	3
MSTRG.14440	34	34	11	0	5	6	2	6	3	6	2	2	1
MSTRG.14441	6	5	2	1	2	0	0	1	1	2	0	1	0
MSTRG.14442	169	107	71	26	25	31	28	50	34	37	30	20	45
MSTRG.14443	6	8	0	0	1	1	0	1	0	2	1	0	0
MSTRG.14449	7	2	2	0	0	2	0	1	1	2	1	3	0
MSTRG.14456	73	53	11	6	2	9	0	0	8	2	3	3	3
MSTRG.14459	15	8	4	2	0	0	0	1	2	3	0	0	2
MSTRG.14460	11	7	1	1	2	0	1	1	4	2	0	1	1
MSTRG.14466	19	12	13	1	1	5	1	4	1	5	5	0	4
MSTRG.14467	19	15	4	1	0	2	0	1	3	3	1	2	2
MSTRG.14468	63	62	32	12	7	13	6	9	5	12	9	5	8
MSTRG.14473	8	1	1	1	3	0	3	1	1	0	1	1	0
MSTRG.14474	43	42	22	5	7	11	1	9	10	6	5	6	5
MSTRG.14477	4	6	4	2	0	2	0	1	0	0	0	1	0
MSTRG.14493	10	12	7	2	1	0	0	1	0	6	1	2	0
MSTRG.14497	515	345	183	80	68	75	16	54	72	120	33	60	72
MSTRG.14498	11	4	3	1	0	1	0	1	0	0	2	0	1
MSTRG.1450	13	7	2	0	1	0	0	0	0	2	0	0	0
MSTRG.14509	18	16	6	1	1	2	3	5	1	3	2	3	4
MSTRG.1451	35	22	11	3	2	6	5	9	4	10	3	1	8
MSTRG.14512	41	34	14	0	3	3	1	3	0	7	4	4	1
MSTRG.14515	7	4	3	0	0	1	0	0	0	1	1	0	2
MSTRG.14525	6	4	2	1	0	1	0	0	0	0	1	0	1
MSTRG.1453	5	1	5	0	0	2	0	0	1	2	0	0	0
MSTRG.14532	7	4	2	0	1	0	0	0	0	0	1	0	0
MSTRG.14534	6	8	4	1	1	1	0	1	0	2	1	0	0
MSTRG.14535	70	32	8	11	7	8	4	3	8	12	9	3	7
MSTRG.14539	47	29	15	4	4	3	1	1	2	7	2	9	5
MSTRG.14541	23	11	4	3	4	1	0	0	1	5	1	2	2
MSTRG.14546	9	6	4	1	2	6	1	0	0	2	0	3	1
MSTRG.14547	10	3	0	0	2	2	1	0	0	0	0	0	0
MSTRG.1455	63	32	20	5	3	9	3	5	7	17	3	2	8
MSTRG.1456	6	5	2	1	0	0	0	2	0	0	0	0	1
MSTRG.14560	23	11	6	4	0	2	1	3	1	6	1	4	1
MSTRG.14565	26	34	6	1	1	6	1	7	4	14	5	2	4
MSTRG.14566	4	3	1	2	1	1	0	0	1	0	0	0	1
MSTRG.14577	8	9	5	1	0	2	0	0	1	3	1	1	1
MSTRG.1458	39	38	8	3	2	4	5	3	8	8	3	0	6
MSTRG.14580	6	6	1	1	0	2	0	0	0	2	0	2	1
MSTRG.14583	12	11	8	2	3	1	2	0	0	2	1	1	2
MSTRG.14586	5	3	1	0	2	0	0	0	0	2	1	0	1
MSTRG.14587	28	34	13	1	4	10	4	9	3	12	6	4	3
MSTRG.1459	7	5	4	0	1	1	0	1	0	0	1	1	0
MSTRG.14590	9	3	5	2	0	0	0	1	1	1	0	0	1
MSTRG.14595	8	10	1	0	0	0	0	0	1	1	0	1	1
MSTRG.14596	8	3	0	1	2	0	0	0	1	0	0	3	0
MSTRG.14597	3	6	2	1	1	0	1	0	1	1	1	3	4
MSTRG.14599	5	6	3	0	0	2	0	0	0	1	0	1	0
MSTRG.14607	31	20	7	1	8	4	1	3	2	7	1	1	2
MSTRG.1461	139	125	57	16	14	22	6	12	20	29	7	14	16
MSTRG.14610	11	6	2	0	0	1	0	1	1	1	0	0	0
MSTRG.14617	7	11	4	4	2	0	0	0	2	4	0	0	0
MSTRG.14618	7	5	2	0	1	0	0	0	2	1	1	0	0
MSTRG.14619	2	12	2	0	1	4	1	0	1	1	0	1	1
MSTRG.1462	9	2	2	1	2	1	0	0	2	0	2	0	0
MSTRG.14620	10	8	4	1	0	6	0	3	2	5	0	1	1
MSTRG.14623	9	7	1	4	3	0	0	0	3	1	1	0	1
MSTRG.14633	13	8	3	2	0	0	1	2	3	2	2	0	1
MSTRG.14635	4	5	2	0	0	0	0	0	0	1	1	0	1
MSTRG.14636	19	9	9	0	0	2	0	4	1	1	0	1	2
MSTRG.14651	19	2	3	2	0	3	0	1	2	2	0	0	0
MSTRG.14654	7	7	4	1	1	2	0	3	0	1	0	0	1
MSTRG.14655	5	6	0	0	0	2	0	1	0	2	0	0	0
MSTRG.14656	8	7	6	0	1	1	0	0	0	1	0	0	0
MSTRG.14661	11	8	6	7	9	10	15	13	6	2	5	0	13
MSTRG.14662	7	3	1	0	0	1	0	1	0	2	0	1	0
MSTRG.14666	8	5	3	0	0	0	0	0	0	1	0	0	0
MSTRG.1467	11	4	5	1	0	1	1	1	1	2	0	2	2
MSTRG.14672	2	7	2	0	1	1	0	3	1	2	0	0	0
MSTRG.14674	7	4	0	0	1	0	0	0	3	0	1	0	0
MSTRG.14677	11	13	16	5	1	0	0	1	2	1	2	2	0
MSTRG.14678	108	58	33	13	16	0	0	2	12	13	2	10	10
MSTRG.14681	10	19	10	1	2	2	0	0	2	3	1	0	3
MSTRG.14685	12	5	2	0	0	2	0	1	0	2	1	1	0
MSTRG.1470	27	25	6	1	0	1	2	2	0	4	2	8	2
MSTRG.14700	28	14	11	0	3	2	3	0	3	2	0	0	1
MSTRG.14701	8	5	0	0	0	0	1	0	1	0	1	0	1
MSTRG.14706	21	9	1	1	3	1	0	0	0	3	3	0	2
MSTRG.14714	11	8	8	0	0	3	1	0	1	4	0	0	3
MSTRG.14716	10	10	4	2	1	0	0	0	1	3	2	0	0
MSTRG.14717	7	3	1	2	0	0	0	0	0	0	2	1	0
MSTRG.1472	19	8	3	1	0	0	0	0	2	1	0	0	1
MSTRG.14720	9	5	3	3	0	1	0	2	1	2	0	0	0
MSTRG.14721	9	6	2	2	0	1	0	0	1	3	0	2	0
MSTRG.14724	6	5	1	1	1	0	0	0	1	1	1	0	0
MSTRG.14727	6	11	5	0	2	3	0	0	2	4	0	0	0
MSTRG.1473	14	23	13	5	1	4	3	6	7	7	1	2	5
MSTRG.14739	6	4	3	0	0	0	0	1	0	0	0	0	0
MSTRG.14741	6	3	2	0	0	0	0	0	0	0	0	0	0
MSTRG.14746	16	20	5	1	1	1	1	3	0	3	0	1	3
MSTRG.14748	62	34	13	5	4	8	2	6	6	3	8	1	4
MSTRG.1475	13	12	6	1	0	0	1	1	1	4	0	3	5
MSTRG.14750	6	8	3	1	0	0	0	1	1	2	1	1	1
MSTRG.14751	18	18	3	3	1	1	0	2	3	8	0	2	2
MSTRG.14752	8	6	0	0	1	1	0	2	1	5	0	0	0
MSTRG.14754	13	10	2	0	0	1	0	3	2	4	1	0	0
MSTRG.14758	10	6	2	0	1	1	2	3	0	2	0	0	0
MSTRG.14759	5	3	3	0	1	0	0	2	0	0	0	0	0
MSTRG.14762	15	7	4	1	0	4	0	0	1	4	0	1	0
MSTRG.14765	8	4	3	0	0	0	0	1	4	0	0	1	2
MSTRG.14766	8	5	1	0	0	1	0	3	2	2	0	1	1
MSTRG.14771	30	10	4	1	3	3	1	1	3	8	2	3	1
MSTRG.14775	102	83	33	9	13	26	3	18	11	19	12	10	10
MSTRG.1478	15	6	4	1	0	2	0	2	2	2	1	0	3
MSTRG.14780	7	5	1	0	1	1	0	0	1	3	0	0	1
MSTRG.14793	4	8	2	0	2	0	0	0	0	2	1	0	1
MSTRG.14796	10	4	6	3	0	1	1	0	0	1	1	0	1
MSTRG.1480	3	2	3	2	2	1	1	2	0	1	2	0	1
MSTRG.14802	11	3	2	0	2	1	0	0	0	1	1	1	2
MSTRG.14807	16	10	5	5	1	3	4	1	1	2	0	0	5
MSTRG.14808	9	6	8	0	0	0	0	0	0	2	0	0	1
MSTRG.1481	10	2	3	1	0	0	0	1	0	1	0	0	0
MSTRG.14813	10	4	3	1	0	0	1	1	0	4	1	0	0
MSTRG.14816	11	4	3	1	0	1	0	4	0	1	0	2	0
MSTRG.14819	25	27	11	4	1	4	1	1	5	5	3	0	4
MSTRG.14820	23	14	4	1	2	3	0	0	3	2	2	4	1
MSTRG.14822	7	7	3	0	0	0	0	1	0	0	0	1	0
MSTRG.14830	11	9	8	3	0	2	1	1	1	1	0	2	1
MSTRG.14834	42	27	10	2	12	22	8	20	2	8	4	1	2
MSTRG.14839	23	18	8	0	5	3	2	1	1	9	2	2	1
MSTRG.14841	10	11	4	2	0	0	0	1	5	3	0	0	0
MSTRG.14843	13	16	6	3	2	0	0	0	0	5	0	0	2
MSTRG.14847	38	17	5	2	3	1	4	5	4	6	4	2	4
MSTRG.14853	112	59	26	11	17	10	2	6	12	20	9	5	10
MSTRG.14854	8	6	1	1	0	0	1	0	0	1	1	1	0
MSTRG.14855	23	12	3	1	1	1	0	1	3	2	3	2	2
MSTRG.14857	9	6	0	0	2	0	1	0	2	1	0	0	1
MSTRG.14863	30	18	5	3	0	3	4	7	5	15	2	4	6
MSTRG.14864	6	11	1	1	1	0	2	1	0	1	0	0	1
MSTRG.14868	8	2	4	1	0	0	1	0	0	1	0	0	1
MSTRG.1487	5	3	5	0	0	2	2	1	0	2	4	1	2
MSTRG.14871	9	6	7	1	1	0	1	0	4	5	0	0	1
MSTRG.14874	12	6	1	3	0	0	1	1	0	1	0	0	1
MSTRG.14875	10	9	6	0	0	1	0	0	1	4	2	1	1
MSTRG.14879	10	14	3	0	0	1	1	0	3	6	1	0	1
MSTRG.14880	12	14	2	2	1	2	3	4	3	2	2	1	2
MSTRG.14885	10	2	0	1	2	2	0	0	2	0	0	0	0
MSTRG.14887	34	16	5	1	2	2	0	2	2	7	1	2	0
MSTRG.14888	33	23	19	4	6	1	1	6	4	2	4	3	3
MSTRG.14892	12	5	10	2	1	2	1	1	2	5	1	1	2
MSTRG.14893	29	24	26	2	3	1	3	3	2	4	2	2	5
MSTRG.14894	4	7	4	1	0	0	3	12	0	2	4	0	0
MSTRG.14898	13	9	5	2	0	11	4	4	0	5	0	0	3
MSTRG.149	34	24	18	1	3	7	3	4	4	8	3	3	1
MSTRG.14901	58	52	16	5	6	11	3	8	10	9	1	5	9
MSTRG.14902	11	4	2	1	0	0	0	0	0	0	0	0	1
MSTRG.14903	7	6	3	0	1	2	0	0	1	2	0	1	0
MSTRG.14910	17	17	3	4	2	7	5	17	1	5	2	3	3
MSTRG.14918	7	6	4	0	1	4	2	3	1	3	0	1	0
MSTRG.1492	9	5	4	1	1	2	0	2	2	1	1	1	0
MSTRG.14922	10	1	4	0	0	0	0	0	0	1	0	0	0
MSTRG.14931	2	7	1	1	0	0	0	0	0	0	0	0	0
MSTRG.14938	5	6	1	2	0	1	0	0	1	1	0	1	0
MSTRG.14940	10	2	4	3	1	1	1	0	1	2	0	0	0
MSTRG.14942	61	48	20	5	8	11	5	5	4	24	8	6	10
MSTRG.14945	12	6	2	0	0	1	0	1	0	2	0	0	0
MSTRG.1495	42	29	6	2	5	3	1	3	4	9	5	2	10
MSTRG.14966	23	14	7	6	5	1	0	2	0	1	0	1	4
MSTRG.14969	72	40	22	9	5	11	4	8	10	19	2	11	9
MSTRG.14970	5	7	1	1	0	1	0	0	1	1	1	0	2
MSTRG.14972	128	91	64	24	18	48	7	27	17	31	9	23	15
MSTRG.14973	17	16	12	1	1	2	4	2	3	5	1	4	4
MSTRG.14975	8	4	2	2	1	1	0	0	0	1	1	1	0
MSTRG.14977	93	117	48	16	16	24	4	11	12	22	6	12	12
MSTRG.14979	71	67	21	5	8	15	4	11	5	16	2	11	13
MSTRG.14984	14	13	1	1	2	2	1	2	3	1	0	0	1
MSTRG.14986	11	4	6	1	0	2	2	2	0	1	0	1	1
MSTRG.14988	9	7	4	2	2	4	1	3	0	3	3	2	0
MSTRG.14991	11	7	3	1	0	2	0	1	1	2	0	0	0
MSTRG.14997	11	3	4	0	1	3	0	2	1	2	1	1	0
MSTRG.15000	8	1	1	0	1	0	0	0	1	2	0	0	0
MSTRG.15001	9	11	4	1	0	3	0	0	4	6	0	0	1
MSTRG.15002	284	183	92	20	18	25	10	25	24	67	21	16	24
MSTRG.15007	45	24	8	2	2	1	1	5	0	8	3	1	2
MSTRG.1501	12	8	7	1	0	3	0	2	1	1	1	3	1
MSTRG.15013	25	10	2	0	0	2	0	2	4	3	0	2	2
MSTRG.15019	17	14	4	1	1	1	1	4	1	1	2	0	2
MSTRG.15027	14	10	11	2	2	2	0	1	3	6	2	2	5
MSTRG.15029	5	13	8	0	0	1	1	4	3	9	1	2	3
MSTRG.15030	201	109	50	11	18	22	7	10	19	36	8	10	15
MSTRG.15033	36	23	4	5	1	0	3	4	5	5	1	3	2
MSTRG.15036	12	9	4	0	0	1	0	0	1	3	0	0	0
MSTRG.15040	10	6	1	0	0	0	0	0	1	2	0	0	2
MSTRG.15042	12	15	8	1	1	1	2	0	0	4	0	0	3
MSTRG.15043	15	17	10	1	3	5	0	3	4	5	0	2	1
MSTRG.15044	9	5	2	2	0	0	0	0	0	1	0	1	0
MSTRG.15046	6	3	1	1	0	1	0	1	0	1	1	2	0
MSTRG.15047	14	3	6	1	0	1	0	1	2	1	2	1	0
MSTRG.15049	12	15	6	4	1	0	0	0	0	4	1	0	1
MSTRG.15053	176	134	74	14	14	22	10	28	15	40	17	24	14
MSTRG.15054	10	10	9	2	2	1	2	1	0	4	3	0	1
MSTRG.15056	9	9	1	0	1	0	0	0	1	2	0	1	1
MSTRG.15057	20	21	12	0	3	2	1	3	4	6	1	2	5
MSTRG.1506	5	4	1	0	0	1	3	11	0	1	1	0	0
MSTRG.15063	30	30	12	0	3	1	0	5	3	6	2	2	1
MSTRG.15065	10	11	8	1	1	1	1	3	0	1	3	2	0
MSTRG.15074	9	4	4	2	2	6	0	1	1	1	1	1	1
MSTRG.15076	13	6	5	0	0	5	0	3	0	0	0	1	4
MSTRG.15081	13	8	2	1	1	4	0	1	1	4	3	1	2
MSTRG.15082	16	9	7	2	2	0	0	0	0	2	0	1	1
MSTRG.15084	8	6	4	4	2	1	4	7	1	2	2	0	4
MSTRG.15088	4	7	0	0	0	0	0	1	0	1	1	0	0
MSTRG.1509	14	12	2	1	1	2	0	0	0	2	3	0	0
MSTRG.15091	61	67	25	11	12	2	1	4	10	14	4	2	5
MSTRG.15093	7	5	0	0	0	0	0	0	0	1	1	0	2
MSTRG.15096	5	6	1	0	0	0	0	2	1	3	1	0	1
MSTRG.15098	10	2	2	0	1	0	0	0	0	1	1	0	1
MSTRG.15102	19	23	10	2	1	2	0	1	4	5	1	2	2
MSTRG.15105	6	4	1	0	1	0	0	2	0	3	1	1	0
MSTRG.1511	7	2	1	0	1	0	0	0	2	1	0	1	0
MSTRG.15112	20	16	5	2	0	5	1	2	3	3	4	1	1
MSTRG.15115	15	13	7	1	1	4	0	1	1	2	1	2	1
MSTRG.15119	28	15	8	4	5	3	1	1	1	7	2	6	5
MSTRG.1512	9	3	0	0	1	2	0	0	0	0	0	0	0
MSTRG.15120	13	13	10	3	1	4	1	0	1	3	1	4	1
MSTRG.15121	12	7	4	2	2	2	1	0	1	3	0	0	1
MSTRG.15122	4	3	3	0	2	1	0	0	0	0	0	0	0
MSTRG.15124	11	5	2	1	0	0	1	0	2	0	1	0	1
MSTRG.1513	4	4	3	0	0	0	0	0	0	0	0	0	0
MSTRG.15132	43	21	7	5	2	2	1	1	2	14	0	3	6
MSTRG.15135	35	43	17	7	4	6	1	4	7	9	3	4	3
MSTRG.15136	36	12	7	4	3	0	1	0	3	6	6	3	1
MSTRG.15141	8	5	3	1	0	1	0	0	0	0	2	0	0
MSTRG.15144	3	6	3	1	1	1	1	1	0	0	0	0	1
MSTRG.15146	14	11	4	2	2	2	0	3	1	3	4	1	3
MSTRG.1515	22	7	5	6	1	6	1	5	2	2	4	2	1
MSTRG.15156	10	10	1	1	1	1	4	5	2	4	2	0	3
MSTRG.1516	32	31	13	2	3	7	0	5	3	5	2	4	2
MSTRG.15160	34	16	13	2	2	3	0	3	0	6	2	1	1
MSTRG.15161	12	5	1	2	0	3	0	1	5	2	1	0	0
MSTRG.15162	12	11	2	1	1	1	1	0	0	1	1	1	0
MSTRG.15165	30	18	11	2	1	1	2	1	2	4	3	4	2
MSTRG.15166	23	14	13	3	3	1	0	2	4	8	0	1	2
MSTRG.15170	22	23	2	0	2	1	3	0	3	6	1	3	1
MSTRG.15171	11	10	5	1	1	2	1	0	4	4	0	0	3
MSTRG.15173	8	2	0	0	1	0	0	1	1	2	1	0	0
MSTRG.15176	17	10	4	4	3	2	1	2	1	3	0	2	2
MSTRG.15178	4	3	2	2	1	0	0	1	0	0	0	0	2
MSTRG.15179	10	5	2	1	1	0	0	1	0	0	2	0	0
MSTRG.15183	6	9	2	1	4	3	1	0	1	1	0	0	0
MSTRG.15192	319	176	67	24	31	37	11	23	33	63	28	20	35
MSTRG.15193	128	63	20	5	5	7	1	6	14	28	10	10	19
MSTRG.15194	11	8	4	0	0	0	0	0	1	1	1	1	0
MSTRG.15195	8	6	0	1	0	1	0	1	1	0	1	0	1
MSTRG.15202	126	81	20	9	7	8	1	6	11	24	5	8	15
MSTRG.15206	7	7	2	1	0	0	0	0	1	2	0	1	1
MSTRG.15208	16	12	3	6	4	4	1	5	4	3	4	1	3
MSTRG.15222	20	8	1	1	0	0	0	0	0	1	0	1	0
MSTRG.15223	21	11	4	4	2	4	2	7	4	3	8	1	3
MSTRG.15226	18	21	11	0	2	2	0	1	2	3	1	0	3
MSTRG.15229	8	6	4	1	0	0	1	6	2	2	0	6	1
MSTRG.15243	11	10	6	1	1	8	1	3	1	5	0	1	2
MSTRG.1525	18	30	0	1	1	1	0	0	0	3	1	1	1
MSTRG.15250	21	5	6	1	2	8	2	6	1	2	8	0	1
MSTRG.15251	32	37	21	4	6	3	1	4	4	3	1	3	6
MSTRG.15256	12	2	4	2	0	2	0	0	1	1	0	0	4
MSTRG.15261	12	5	1	2	0	2	1	1	1	2	0	2	0
MSTRG.15265	26	10	7	3	3	4	2	1	2	3	0	0	4
MSTRG.15277	26	11	4	1	1	7	2	1	6	8	5	1	3
MSTRG.15278	13	4	3	1	2	3	0	2	0	1	0	2	2
MSTRG.15279	7	7	0	0	2	0	0	0	0	2	0	0	0
MSTRG.1528	20	21	6	0	1	2	0	2	1	7	3	2	0
MSTRG.15281	5	6	0	0	0	0	0	0	1	0	1	1	0
MSTRG.15283	22	6	2	0	1	2	0	4	2	6	1	2	1
MSTRG.15284	13	6	4	3	0	3	1	2	1	1	0	0	1
MSTRG.15288	24	12	7	3	1	3	4	4	0	5	2	3	5
MSTRG.15297	11	9	2	3	1	5	3	3	0	2	2	2	0
MSTRG.1531	4	5	2	0	1	2	1	0	0	2	0	0	0
MSTRG.15310	26	21	5	1	5	1	0	0	1	0	0	0	2
MSTRG.15311	21	14	7	5	1	1	0	1	4	5	1	3	3
MSTRG.15313	11	12	6	2	2	0	1	1	0	3	0	1	2
MSTRG.15318	31	31	21	2	5	4	1	0	6	8	3	6	8
MSTRG.15320	167	106	35	22	16	30	4	6	16	52	16	23	11
MSTRG.15323	6	5	4	0	0	1	0	1	1	1	1	2	1
MSTRG.15330	7	6	1	0	2	2	0	0	1	2	0	0	1
MSTRG.15331	71	58	45	15	11	11	4	15	14	22	2	10	7
MSTRG.15332	4	8	2	1	0	2	1	1	0	4	1	3	1
MSTRG.15334	4	4	3	0	0	4	1	2	0	1	1	0	1
MSTRG.15335	28	27	16	0	1	3	2	4	1	7	1	0	4
MSTRG.15336	41	22	10	3	1	3	2	3	1	12	0	1	2
MSTRG.15339	22	27	9	0	2	3	0	2	5	5	2	2	2
MSTRG.15340	21	24	20	4	3	6	4	4	3	12	2	4	0
MSTRG.15341	25	11	18	4	1	3	1	1	3	10	0	1	2
MSTRG.15342	8	11	8	1	1	1	0	2	4	3	3	1	2
MSTRG.15348	28	22	9	2	0	3	2	6	2	2	5	2	3
MSTRG.15349	51	35	22	8	7	8	2	4	2	19	1	6	10
MSTRG.1535	3	9	1	0	1	1	0	0	0	2	0	0	1
MSTRG.15350	15	6	7	0	0	1	0	2	2	0	1	1	1
MSTRG.15359	15	12	8	2	2	8	0	4	4	6	3	4	1
MSTRG.1536	27	22	11	2	3	3	0	2	6	8	2	4	4
MSTRG.15367	8	7	2	0	0	0	0	0	2	2	0	1	1
MSTRG.15368	8	2	3	0	0	1	0	0	0	0	0	1	0
MSTRG.15369	7	3	2	1	1	0	0	0	2	2	0	2	0
MSTRG.1537	6	4	2	2	1	1	0	3	0	2	0	0	0
MSTRG.15371	7	10	3	0	0	0	1	0	1	0	0	0	0
MSTRG.15376	7	7	4	3	0	2	3	2	0	0	1	3	2
MSTRG.15379	7	5	2	0	1	1	0	0	0	1	0	0	0
MSTRG.15383	10	8	7	1	0	2	0	1	1	1	0	1	1
MSTRG.15384	5	2	3	3	0	0	1	2	2	0	0	0	0
MSTRG.1539	7	6	3	1	0	0	0	0	0	2	1	1	2
MSTRG.15390	45	18	22	2	5	8	1	1	1	7	2	7	8
MSTRG.15396	17	7	5	0	2	1	0	3	0	1	1	1	2
MSTRG.15398	9	2	6	1	2	0	1	0	0	1	0	0	2
MSTRG.15399	29	11	5	0	2	2	3	1	0	1	1	2	1
MSTRG.1540	10	15	5	0	1	0	0	1	0	1	1	1	1
MSTRG.15402	11	10	3	1	0	2	6	4	1	3	3	0	0
MSTRG.15404	7	9	2	0	0	0	0	0	2	1	0	1	1
MSTRG.15406	4	8	2	2	0	1	0	0	1	1	1	0	0
MSTRG.15407	12	12	13	2	0	5	0	3	0	3	0	4	0
MSTRG.15409	36	15	7	0	5	4	1	3	1	2	1	1	0
MSTRG.1541	16	12	7	0	0	3	2	3	4	2	1	2	3
MSTRG.15410	47	50	10	6	5	7	3	6	5	12	2	6	1
MSTRG.15413	34	52	6	2	2	2	0	2	6	5	2	2	2
MSTRG.15417	30	23	9	3	6	5	3	1	3	4	4	2	1
MSTRG.15424	12	11	3	2	2	1	1	0	1	4	0	0	0
MSTRG.15425	13	11	4	0	0	1	0	0	2	0	0	2	1
MSTRG.15427	11	17	7	1	1	0	0	1	0	6	1	0	1
MSTRG.15429	17	5	2	0	1	3	0	0	1	2	1	2	1
MSTRG.15438	4	12	0	0	2	0	0	0	0	0	0	0	0
MSTRG.15446	20	22	23	4	5	8	1	6	2	6	2	3	3
MSTRG.15447	6	16	14	2	1	4	1	1	3	5	0	0	0
MSTRG.15449	602	377	199	40	41	28	5	25	51	81	40	44	47
MSTRG.15456	17	23	32	3	0	0	0	1	3	2	3	3	1
MSTRG.15457	36	40	11	3	3	3	0	3	1	5	3	3	5
MSTRG.15459	174	108	62	14	15	33	9	16	16	51	12	12	17
MSTRG.15460	8	5	1	1	0	1	0	0	0	3	0	1	3
MSTRG.15461	10	2	1	0	0	0	0	0	1	1	1	0	0
MSTRG.15462	24	11	3	0	1	3	1	2	0	1	0	0	1
MSTRG.15468	7	2	1	1	0	0	0	0	0	0	1	0	0
MSTRG.15469	17	4	4	0	1	1	0	0	0	2	0	0	0
MSTRG.15471	7	4	1	0	0	0	0	0	0	0	1	0	0
MSTRG.15476	13	6	4	1	1	0	0	2	0	6	0	0	1
MSTRG.15479	5	6	0	0	0	0	0	0	0	1	2	0	4
MSTRG.15480	7	5	1	0	1	1	0	2	1	0	0	0	0
MSTRG.15483	10	8	2	0	0	2	0	0	0	4	0	1	0
MSTRG.15494	46	41	27	7	6	0	0	1	8	3	3	3	6
MSTRG.15497	63	67	44	9	12	12	2	18	9	24	1	11	12
MSTRG.15498	8	0	5	0	1	2	0	0	0	1	0	0	0
MSTRG.15500	6	5	0	0	0	0	0	0	0	1	2	1	0
MSTRG.15501	169	100	32	13	20	16	1	3	12	39	8	15	12
MSTRG.15504	6	2	0	1	3	0	3	1	2	1	2	0	0
MSTRG.15507	6	7	2	0	1	0	1	0	1	6	2	0	0
MSTRG.15511	56	57	20	5	3	7	1	4	4	2	2	3	5
MSTRG.15515	9	2	3	2	0	2	0	1	2	3	1	0	1
MSTRG.15519	4	3	4	0	0	0	0	0	0	0	0	1	0
MSTRG.15520	6	6	4	0	0	0	0	0	2	3	0	1	2
MSTRG.15525	17	26	8	3	0	5	0	1	3	6	1	2	3
MSTRG.15526	6	4	0	1	0	1	1	0	0	2	0	1	1
MSTRG.15528	66	15	14	0	3	10	5	8	3	10	4	3	2
MSTRG.15534	8	4	1	0	0	1	1	1	5	0	1	0	0
MSTRG.1554	6	2	3	1	1	2	1	0	1	1	0	0	1
MSTRG.15541	20	6	5	1	0	2	1	3	5	0	2	2	2
MSTRG.15546	15	6	2	2	1	3	0	2	1	0	0	0	2
MSTRG.15550	6	1	2	3	0	3	0	0	0	1	0	0	0
MSTRG.15551	7	8	6	1	0	2	1	0	1	7	0	0	2
MSTRG.15557	7	7	2	0	1	1	0	0	0	1	0	0	0
MSTRG.15560	6	1	4	0	0	1	1	1	0	2	0	0	0
MSTRG.15566	9	5	2	0	1	2	0	1	2	3	1	1	2
MSTRG.15581	8	3	2	0	1	0	1	1	0	0	0	0	0
MSTRG.15584	5	5	1	0	1	0	1	0	2	2	2	2	0
MSTRG.1559	9	10	3	0	2	0	0	0	2	1	0	0	1
MSTRG.15590	16	5	6	1	1	1	0	1	0	4	1	1	0
MSTRG.15595	7	3	2	0	0	1	0	3	0	1	1	0	1
MSTRG.15599	54	39	18	5	6	7	3	5	3	7	3	6	8
MSTRG.156	32	13	5	1	3	2	1	2	5	5	2	0	3
MSTRG.15605	13	5	3	0	3	0	0	1	2	1	2	0	3
MSTRG.15608	22	18	10	4	4	6	14	17	2	11	8	1	5
MSTRG.15611	25	29	8	1	3	2	1	2	1	3	1	0	6
MSTRG.15612	13	9	4	1	0	2	0	1	1	3	3	3	0
MSTRG.15613	10	10	4	0	0	3	0	0	1	0	0	0	1
MSTRG.15614	32	27	12	1	3	1	1	1	7	4	1	0	1
MSTRG.15621	11	1	3	2	1	0	0	0	0	0	0	0	0
MSTRG.15626	7	7	0	0	0	0	0	3	0	1	1	0	0
MSTRG.15630	13	12	11	1	0	2	3	6	2	6	0	2	1
MSTRG.15634	6	5	5	2	1	1	0	0	2	0	1	1	0
MSTRG.15635	34	18	7	0	6	0	0	6	1	2	2	3	1
MSTRG.15638	11	1	3	0	0	0	0	1	0	0	0	2	0
MSTRG.15640	17	9	7	1	2	5	4	2	2	6	0	1	6
MSTRG.15641	12	14	8	3	3	0	0	0	1	5	1	1	5
MSTRG.1565	32	27	5	3	8	1	2	4	5	7	10	0	6
MSTRG.15651	6	5	2	0	3	0	0	0	0	1	1	1	0
MSTRG.15656	5	8	3	1	1	0	1	3	0	2	0	0	2
MSTRG.15657	6	3	3	1	1	3	0	0	0	1	0	0	2
MSTRG.15661	8	12	4	1	3	1	1	2	0	4	1	1	0
MSTRG.15662	10	2	2	0	1	1	1	0	0	0	0	0	0
MSTRG.15664	8	5	1	0	1	0	1	3	0	1	1	0	1
MSTRG.15675	13	5	1	2	2	2	1	0	0	0	3	0	0
MSTRG.15677	88	61	30	9	8	12	6	20	15	14	8	6	9
MSTRG.15678	4	4	4	0	1	0	0	0	3	2	0	3	0
MSTRG.15679	24	15	11	3	2	1	1	4	5	2	2	1	1
MSTRG.15680	11	9	4	0	0	1	0	1	2	3	0	0	1
MSTRG.15681	4	6	3	1	0	0	0	0	1	1	0	0	0
MSTRG.15682	7	5	2	0	0	1	1	1	0	2	0	1	1
MSTRG.15691	5	6	6	0	0	0	0	0	2	3	0	2	1
MSTRG.15693	10	5	0	0	2	1	1	0	1	0	1	2	2
MSTRG.15698	7	11	5	0	3	1	0	0	2	3	1	1	2
MSTRG.157	5	3	5	0	1	0	0	0	0	1	1	0	0
MSTRG.15701	18	7	3	1	3	1	0	0	0	1	1	0	0
MSTRG.15704	5	4	3	1	0	3	1	0	0	2	2	0	0
MSTRG.15707	149	90	50	5	11	16	4	10	19	26	11	7	9
MSTRG.15708	241	143	90	22	22	48	18	30	26	46	13	35	24
MSTRG.15709	363	248	124	24	33	38	13	36	28	54	18	48	54
MSTRG.1571	251	141	69	15	13	30	4	15	18	37	18	11	14
MSTRG.15710	184	148	83	22	9	24	8	26	19	36	9	18	15
MSTRG.15711	8	4	1	0	0	0	0	1	0	2	0	0	0
MSTRG.15713	11	7	3	0	1	2	0	0	2	2	2	1	1
MSTRG.15718	10	8	4	0	1	4	2	3	0	1	0	0	0
MSTRG.15719	18	10	4	0	1	2	1	0	3	2	1	0	0
MSTRG.15729	9	9	1	1	1	2	2	1	1	2	1	4	0
MSTRG.15730	11	6	3	0	1	1	3	2	4	1	0	1	0
MSTRG.15732	2	9	1	1	0	1	0	0	3	1	2	0	0
MSTRG.15742	47	35	10	1	9	6	0	6	3	6	3	1	3
MSTRG.15745	25	9	5	0	1	0	0	0	0	1	1	0	4
MSTRG.15748	19	17	10	3	1	2	0	3	2	5	0	2	3
MSTRG.15749	5	5	1	0	0	0	0	1	1	0	1	1	0
MSTRG.15752	5	12	3	0	0	1	2	2	0	1	2	0	1
MSTRG.15758	855	592	275	65	72	54	25	57	84	178	59	72	75
MSTRG.1577	13	6	2	0	2	1	0	0	1	2	0	1	1
MSTRG.15773	16	15	5	2	0	1	2	0	1	4	0	2	2
MSTRG.15774	21	18	12	1	1	2	1	3	1	6	1	0	3
MSTRG.15785	8	7	2	2	0	0	0	0	2	3	0	1	2
MSTRG.1579	8	6	2	0	1	0	0	0	0	2	0	0	2
MSTRG.15793	40	25	10	1	2	2	0	7	2	7	2	2	4
MSTRG.15796	13	10	3	1	1	2	1	1	1	3	4	0	1
MSTRG.15804	6	8	2	0	0	0	0	1	2	3	0	1	0
MSTRG.15807	13	3	4	0	0	0	1	0	0	0	0	0	0
MSTRG.15810	3	5	1	0	2	0	0	1	0	2	0	0	0
MSTRG.15816	14	11	2	1	1	5	0	0	0	5	1	1	3
MSTRG.15820	8	4	1	2	3	0	2	0	1	5	1	2	3
MSTRG.15826	30	21	6	3	5	2	1	3	4	1	0	3	4
MSTRG.15827	13	15	6	1	0	1	0	1	0	4	3	1	0
MSTRG.15828	10	3	3	1	0	2	0	0	0	1	0	0	0
MSTRG.15829	15	4	3	0	1	2	2	1	2	2	2	2	2
MSTRG.15849	9	5	3	0	1	1	0	1	1	3	1	0	0
MSTRG.15851	13	5	6	1	1	2	1	1	4	2	2	1	0
MSTRG.15853	6	6	3	0	0	0	0	1	1	1	0	1	0
MSTRG.15854	7	9	1	0	0	3	2	2	2	4	0	0	1
MSTRG.1586	11	3	2	0	0	0	0	0	1	2	2	0	1
MSTRG.15862	8	5	1	0	0	2	0	3	0	1	1	3	0
MSTRG.15863	39	39	9	4	4	5	1	6	3	2	3	0	1
MSTRG.15865	11	11	2	0	0	0	0	0	0	0	0	0	0
MSTRG.15870	1	8	3	0	3	1	0	2	0	1	1	0	1
MSTRG.15878	6	11	2	0	2	2	0	0	0	1	1	0	0
MSTRG.1589	8	1	2	0	0	1	0	0	0	1	0	0	0
MSTRG.15892	9	8	8	0	0	2	0	0	0	1	1	2	0
MSTRG.15893	37	17	14	3	1	2	2	3	2	10	3	1	1
MSTRG.15894	807	437	162	43	54	75	16	52	62	151	32	53	71
MSTRG.15895	17	7	5	0	1	0	0	0	0	8	1	0	0
MSTRG.15896	6	3	1	1	0	0	2	0	0	0	1	2	0
MSTRG.15897	16	8	7	0	1	0	0	1	1	0	3	1	0
MSTRG.15898	11	13	10	3	0	1	0	4	1	1	1	3	1
MSTRG.15899	8	4	7	1	0	1	0	0	0	3	1	0	1
MSTRG.15901	6	4	0	1	0	0	0	0	0	0	0	1	0
MSTRG.15907	3	4	2	1	1	1	0	0	0	4	0	1	1
MSTRG.1591	14	10	1	0	1	0	0	1	0	3	0	0	1
MSTRG.15922	6	6	7	1	0	1	2	3	2	2	0	0	3
MSTRG.15926	89	40	24	8	7	9	2	2	7	11	3	4	7
MSTRG.15927	73	50	48	14	15	13	1	4	13	21	5	8	9
MSTRG.15929	20	8	7	1	0	1	0	1	0	1	0	2	0
MSTRG.15936	5	9	2	0	2	0	2	2	2	0	0	1	0
MSTRG.15938	27	24	22	1	4	7	0	6	6	13	1	6	3
MSTRG.15941	10	4	4	0	0	1	0	3	0	3	3	2	1
MSTRG.15942	3	6	3	0	0	0	0	1	1	1	0	0	0
MSTRG.15944	11	9	3	0	0	1	0	0	2	5	3	0	1
MSTRG.15945	7	3	2	0	2	0	0	0	0	1	1	0	0
MSTRG.15947	6	5	3	0	2	1	2	0	0	1	0	0	0
MSTRG.15951	13	17	2	2	1	3	0	1	0	0	1	0	1
MSTRG.15952	3	10	1	0	1	0	1	0	0	3	0	2	2
MSTRG.15959	16	18	12	3	0	1	2	9	0	2	1	0	1
MSTRG.1596	8	3	1	0	0	0	0	0	1	0	0	0	0
MSTRG.15961	28	14	4	1	1	3	0	2	2	5	1	0	1
MSTRG.15963	53	33	18	9	9	12	6	8	5	13	5	5	9
MSTRG.15964	15	6	3	0	2	0	0	2	1	3	1	1	0
MSTRG.15965	8	1	2	0	1	0	0	1	1	0	2	1	2
MSTRG.1597	86	48	12	2	4	5	1	5	10	10	6	5	5
MSTRG.15980	5	6	1	0	0	0	1	1	1	1	1	1	0
MSTRG.15991	5	6	2	0	0	1	0	0	0	0	0	1	2
MSTRG.15997	7	3	1	1	0	4	3	15	1	3	3	2	1
MSTRG.1600	17	9	7	2	0	1	0	3	0	3	2	4	2
MSTRG.16008	8	8	2	1	1	1	0	1	1	3	1	0	1
MSTRG.1601	9	3	1	1	0	0	0	1	0	0	0	0	0
MSTRG.16010	9	3	2	2	0	1	0	0	1	4	1	1	2
MSTRG.16013	8	3	1	1	0	0	0	0	1	2	0	0	0
MSTRG.16018	22	12	5	1	2	2	1	1	1	4	2	0	0
MSTRG.16020	8	5	2	1	0	0	1	1	1	3	0	0	2
MSTRG.16023	25	13	5	1	1	4	0	2	0	4	2	4	1
MSTRG.1603	12	10	2	0	1	0	1	2	1	0	2	0	3
MSTRG.16031	107	54	29	6	8	8	5	20	22	17	15	6	13
MSTRG.16032	8	2	1	0	0	0	0	0	0	0	0	0	0
MSTRG.16033	35	27	6	2	2	6	0	5	5	10	4	6	7
MSTRG.16037	19	17	3	3	1	0	0	2	4	4	1	2	1
MSTRG.16038	9	8	0	0	0	0	0	0	0	2	2	0	0
MSTRG.16040	5	4	1	0	2	0	0	0	0	0	0	0	0
MSTRG.16043	7	6	3	0	1	0	0	0	1	0	0	0	0
MSTRG.1605	6	5	1	1	2	0	1	1	1	1	2	1	1
MSTRG.16053	7	7	3	0	0	0	0	0	0	0	1	1	2
MSTRG.16067	14	5	5	2	1	1	0	0	1	4	1	1	1
MSTRG.16069	9	6	1	2	2	1	2	3	1	2	2	0	1
MSTRG.16070	7	2	4	0	0	2	1	0	1	0	0	0	0
MSTRG.16075	46	15	11	4	3	6	4	4	12	7	4	3	4
MSTRG.16085	24	16	7	2	1	4	1	4	3	4	4	4	1
MSTRG.16089	204	139	36	22	24	60	16	20	21	36	14	26	27
MSTRG.1609	23	19	9	1	2	4	1	4	3	5	4	5	3
MSTRG.16095	49	49	28	7	11	5	5	3	4	15	4	6	10
MSTRG.16097	7	2	2	0	0	0	0	1	0	0	0	0	0
MSTRG.16099	14	7	3	2	1	0	0	1	2	2	0	1	0
MSTRG.1610	8	7	1	0	0	3	0	2	0	2	0	0	1
MSTRG.16101	16	9	3	1	3	1	0	1	0	2	0	0	0
MSTRG.16103	53	86	36	23	19	36	8	18	14	27	3	16	12
MSTRG.16108	3	5	10	1	0	7	7	23	3	7	5	1	4
MSTRG.1611	23	21	16	5	3	1	2	3	0	4	1	2	2
MSTRG.16114	42	12	9	1	4	1	0	1	2	5	2	0	1
MSTRG.16115	89	53	19	5	11	7	3	5	10	8	4	7	8
MSTRG.16117	42	40	12	4	1	3	0	0	4	9	2	2	4
MSTRG.16119	6	4	1	0	0	0	0	0	0	0	1	1	0
MSTRG.16127	8	3	2	1	0	1	2	1	3	3	0	0	1
MSTRG.16139	6	2	3	0	0	1	0	0	0	2	1	0	1
MSTRG.1614	9	6	6	2	1	0	0	1	3	1	0	0	1
MSTRG.16144	11	5	5	0	0	3	0	2	0	5	0	0	1
MSTRG.16148	12	8	2	0	2	2	0	0	2	3	2	1	2
MSTRG.16150	7	4	7	0	1	0	0	1	0	2	0	2	0
MSTRG.16151	57	51	18	3	3	6	4	5	6	10	6	2	2
MSTRG.16154	7	2	2	0	1	0	0	0	0	2	0	1	0
MSTRG.1616	16	13	7	1	2	3	0	1	1	3	0	1	1
MSTRG.16162	6	6	2	1	0	1	0	0	0	0	0	0	0
MSTRG.16164	203	112	45	18	13	15	5	9	15	33	13	8	9
MSTRG.16165	24	17	17	4	2	6	1	5	4	6	1	3	0
MSTRG.16167	6	3	2	0	1	1	0	0	0	0	0	0	0
MSTRG.16169	39	11	9	1	3	4	0	2	3	4	5	0	1
MSTRG.16177	40	27	10	1	1	5	3	2	4	12	5	1	4
MSTRG.16178	6	5	4	0	0	0	0	0	1	0	0	1	2
MSTRG.1618	7	5	3	1	1	3	1	0	2	3	0	2	2
MSTRG.16181	9	14	5	1	3	2	0	2	2	1	0	1	2
MSTRG.16185	6	5	4	0	2	1	0	1	0	2	0	0	1
MSTRG.16189	5	4	1	3	1	3	0	1	2	1	2	0	0
MSTRG.16191	4	4	3	6	2	11	0	1	2	8	1	4	1
MSTRG.16195	22	11	5	2	0	1	0	1	4	1	1	0	2
MSTRG.16198	10	8	6	1	0	2	1	2	2	3	2	1	4
MSTRG.16199	60	34	19	2	6	8	3	6	6	11	7	4	5
MSTRG.162	6	5	2	0	1	1	0	5	1	2	2	0	2
MSTRG.16200	14	6	2	0	1	1	0	1	2	1	1	0	1
MSTRG.16203	24	9	3	3	1	1	0	2	4	4	1	0	2
MSTRG.16204	23	15	4	1	0	4	0	0	1	3	1	1	2
MSTRG.16206	15	20	6	2	5	2	1	0	1	7	0	2	2
MSTRG.16212	13	3	1	0	0	0	0	1	0	0	0	0	2
MSTRG.16217	17	13	9	5	4	7	3	3	2	8	0	1	1
MSTRG.1622	7	8	3	2	2	0	1	1	0	3	0	0	1
MSTRG.16221	12	12	3	3	3	2	0	1	1	3	2	1	0
MSTRG.16222	13	5	0	0	1	2	0	0	0	0	0	0	1
MSTRG.16229	22	16	10	3	2	2	2	5	2	5	0	2	0
MSTRG.16234	162	102	45	3	8	17	7	11	23	88	37	3	6
MSTRG.1624	80	35	13	6	6	10	7	15	6	9	5	8	4
MSTRG.16241	7	11	0	1	0	2	0	0	3	1	0	0	0
MSTRG.16243	20	16	8	1	2	2	0	2	3	4	1	1	2
MSTRG.16244	51	59	19	3	3	17	4	12	13	28	5	7	6
MSTRG.16245	569	422	385	70	73	139	36	88	167	413	68	61	44
MSTRG.16246	8	13	19	5	2	7	2	1	8	11	0	4	1
MSTRG.16247	7	4	0	0	0	1	0	2	0	1	1	2	1
MSTRG.1625	15	13	5	1	1	2	0	1	2	3	0	2	0
MSTRG.16251	10	7	1	3	0	1	2	0	0	1	1	1	0
MSTRG.16254	4	8	3	1	0	0	0	0	0	0	2	0	0
MSTRG.16255	3	5	2	1	1	3	0	0	0	3	0	0	0
MSTRG.16259	3	8	1	0	0	0	0	0	1	1	0	0	1
MSTRG.16260	14	9	6	0	4	2	1	5	1	6	0	0	2
MSTRG.16262	20	12	6	1	2	3	0	0	1	3	1	2	1
MSTRG.16268	7	6	1	1	1	2	0	1	1	1	2	1	1
MSTRG.1627	129	83	21	2	10	3	2	4	7	13	3	4	7
MSTRG.16271	20	28	5	3	2	0	0	0	2	2	1	1	1
MSTRG.16275	17	26	5	3	1	5	0	1	2	10	1	2	3
MSTRG.16282	2	12	2	0	0	1	0	0	0	0	0	1	2
MSTRG.163	16	9	4	1	1	0	0	0	0	3	0	1	0
MSTRG.16301	16	12	6	2	1	1	0	1	1	0	2	0	3
MSTRG.16308	16	7	3	2	3	2	2	0	2	3	1	0	1
MSTRG.16312	5	4	2	0	1	1	0	0	1	0	1	0	1
MSTRG.16319	10	6	3	1	2	0	0	2	0	0	0	1	1
MSTRG.16322	9	5	3	0	0	0	0	1	1	3	1	1	0
MSTRG.16331	35	25	11	2	3	7	1	0	5	11	0	5	3
MSTRG.16332	50	22	11	3	1	7	1	1	9	7	2	3	1
MSTRG.16335	10	1	0	1	0	2	1	0	0	1	0	0	0
MSTRG.16341	25	50	15	8	7	6	0	6	4	12	0	14	5
MSTRG.16344	8	5	2	0	0	0	0	0	0	0	1	0	0
MSTRG.16347	8	5	0	0	0	0	0	0	0	3	2	1	1
MSTRG.16348	26	17	5	1	0	2	1	3	9	10	8	3	4
MSTRG.16353	32	16	16	4	1	1	0	1	3	6	4	3	4
MSTRG.16359	45	36	13	5	6	7	3	6	3	10	1	3	3
MSTRG.16361	23	16	7	2	4	2	2	3	0	5	1	1	3
MSTRG.16362	26	7	4	0	2	4	2	1	1	6	2	1	0
MSTRG.16370	8	6	2	0	0	2	0	0	0	1	0	1	2
MSTRG.16372	5	5	2	0	1	0	0	0	1	3	0	0	0
MSTRG.16373	23	29	4	4	3	2	0	1	2	4	2	4	7
MSTRG.16374	44	33	19	5	7	9	1	4	8	7	1	7	5
MSTRG.16375	23	10	5	1	0	1	0	2	0	2	1	1	2
MSTRG.16382	7	2	0	3	3	11	0	1	1	2	0	2	2
MSTRG.16383	15	9	3	1	1	2	0	2	1	3	1	0	1
MSTRG.16385	12	13	3	3	0	2	2	4	1	9	2	1	0
MSTRG.16388	10	10	5	3	3	4	1	0	2	3	1	3	2
MSTRG.16389	5	2	5	0	0	0	0	2	2	1	0	1	0
MSTRG.1639	27	15	6	5	2	3	0	0	0	3	1	1	0
MSTRG.16391	12	17	4	2	0	7	2	2	0	6	1	1	5
MSTRG.16393	10	6	2	1	2	2	0	0	2	3	3	0	0
MSTRG.16396	5	3	2	1	0	1	0	0	1	0	0	1	1
MSTRG.16401	20	11	5	3	2	4	0	3	0	3	1	2	5
MSTRG.16403	4	3	3	1	2	0	0	0	2	0	0	0	0
MSTRG.16407	18	8	9	2	1	8	4	11	7	5	1	3	7
MSTRG.16408	20	11	5	2	0	2	1	2	1	4	0	0	0
MSTRG.1641	45	61	36	6	10	6	1	5	9	8	1	7	9
MSTRG.16414	70	47	16	5	5	7	0	3	5	12	3	2	7
MSTRG.16416	6	3	1	1	0	0	1	1	1	2	2	0	0
MSTRG.16419	9	4	3	0	0	1	0	0	0	2	1	0	0
MSTRG.16426	21	10	6	1	1	4	0	1	2	2	3	1	0
MSTRG.16434	57	52	10	1	2	2	5	11	4	8	7	1	3
MSTRG.16437	9	14	6	3	3	5	8	4	2	2	3	0	5
MSTRG.16441	601	375	158	37	65	72	29	49	62	101	34	47	69
MSTRG.16443	12	8	5	0	1	2	0	1	1	0	0	1	3
MSTRG.16449	12	13	3	3	0	1	0	1	3	2	1	5	0
MSTRG.1645	5	9	4	1	0	1	0	1	1	2	0	0	0
MSTRG.16456	16	11	1	0	0	1	0	1	0	2	0	0	1
MSTRG.16458	59	35	17	7	3	10	3	4	5	10	3	3	2
MSTRG.1647	3	7	4	0	1	3	0	0	0	4	0	0	0
MSTRG.16470	17	13	9	1	2	1	0	2	2	1	3	0	2
MSTRG.16476	14	7	7	1	1	1	0	1	1	7	1	0	0
MSTRG.16477	5	9	7	0	0	4	0	2	3	1	0	1	2
MSTRG.16487	5	5	4	0	0	0	0	2	0	0	0	1	0
MSTRG.16489	4	8	1	0	0	0	0	0	0	0	0	1	0
MSTRG.16491	12	17	6	1	0	1	1	1	3	3	1	1	2
MSTRG.16493	10	11	6	3	1	1	0	0	1	2	0	0	0
MSTRG.16495	8	8	5	0	1	0	1	0	1	0	3	0	0
MSTRG.16496	9	9	4	1	0	0	0	0	0	1	0	3	1
MSTRG.16499	8	5	5	1	0	2	0	2	0	2	1	0	3
MSTRG.1650	13	10	2	2	0	2	1	1	1	5	3	0	0
MSTRG.16509	17	11	4	3	3	2	0	0	1	9	4	4	2
MSTRG.16514	4	18	4	1	1	0	0	1	4	0	0	0	1
MSTRG.16518	13	6	0	1	0	0	0	0	0	0	1	0	1
MSTRG.16533	12	17	1	3	2	0	0	1	3	2	0	1	0
MSTRG.16544	6	2	2	0	2	3	3	2	1	2	2	0	1
MSTRG.16546	17	7	4	0	2	2	1	1	2	2	2	2	1
MSTRG.16548	17	10	10	2	2	1	2	1	3	9	0	1	3
MSTRG.16549	57	21	21	2	6	4	3	2	3	9	5	3	2
MSTRG.1655	28	36	25	4	11	9	6	9	9	10	2	3	11
MSTRG.16552	8	1	0	1	1	1	0	0	0	3	0	0	0
MSTRG.16553	10	8	7	2	2	1	1	1	3	5	0	1	3
MSTRG.16557	5	6	2	0	0	0	0	0	1	3	0	0	0
MSTRG.16559	9	7	1	0	0	3	0	1	0	2	1	1	1
MSTRG.1656	12	9	6	0	1	2	0	1	2	1	0	2	1
MSTRG.16561	9	6	2	1	0	1	1	0	1	4	1	1	1
MSTRG.16563	8	14	4	1	0	3	1	0	0	1	0	2	0
MSTRG.16567	9	7	3	1	2	3	0	0	1	0	2	1	1
MSTRG.16568	13	7	3	0	0	0	0	0	1	1	1	0	0
MSTRG.16571	12	6	8	0	0	4	0	1	3	3	2	2	0
MSTRG.16577	5	6	10	0	1	1	0	1	0	2	1	0	1
MSTRG.16578	10	16	3	1	0	0	0	0	0	2	0	2	2
MSTRG.1658	14	10	4	1	1	1	1	2	4	2	2	2	1
MSTRG.16581	18	7	2	0	1	2	0	4	0	0	1	1	0
MSTRG.16582	9	12	9	1	2	0	0	0	0	3	0	3	0
MSTRG.16583	17	9	4	1	1	2	0	1	1	2	1	0	0
MSTRG.16585	8	3	1	0	2	1	0	0	2	1	0	0	1
MSTRG.16586	11	9	3	0	0	2	1	2	0	3	0	1	1
MSTRG.1659	25	10	5	5	1	2	1	1	0	5	1	2	1
MSTRG.16597	17	10	3	1	2	0	0	1	3	1	0	0	2
MSTRG.1660	12	11	22	1	0	1	0	3	3	1	1	0	1
MSTRG.16601	61	57	17	4	5	7	1	6	6	7	4	4	4
MSTRG.16605	8	13	1	1	0	0	0	1	0	4	5	4	1
MSTRG.16606	9	4	1	3	0	0	0	1	0	2	0	1	1
MSTRG.16609	7	3	3	1	3	0	0	0	2	2	1	2	1
MSTRG.16610	13	13	3	2	3	3	0	0	6	3	2	3	5
MSTRG.16614	45	75	51	15	12	14	5	20	18	27	0	20	12
MSTRG.16617	16	9	6	3	0	2	0	1	2	0	0	4	1
MSTRG.16618	4	5	2	0	1	1	0	1	4	2	1	1	0
MSTRG.16620	27	15	8	5	3	2	1	5	1	5	2	0	0
MSTRG.16621	18	14	8	2	0	4	0	0	2	4	2	1	2
MSTRG.16624	3	5	4	1	2	1	2	0	0	0	5	0	0
MSTRG.16628	9	5	4	2	2	0	0	0	3	1	2	1	3
MSTRG.1663	64	28	14	3	5	3	1	2	6	9	0	0	6
MSTRG.16647	10	2	0	0	1	0	0	1	0	0	0	0	1
MSTRG.16648	17	5	10	2	2	8	16	32	0	4	21	2	7
MSTRG.16650	32	34	13	6	6	11	0	7	6	6	5	1	2
MSTRG.16657	154	99	45	9	13	18	3	13	13	15	10	13	13
MSTRG.16658	12	16	3	1	2	2	1	3	1	2	1	1	1
MSTRG.1666	18	23	10	3	2	1	0	1	3	5	1	2	2
MSTRG.16660	329	196	128	35	42	49	9	33	47	82	17	51	31
MSTRG.16662	5	3	2	1	0	0	0	0	2	2	0	1	0
MSTRG.16675	10	6	1	0	1	1	1	3	1	1	0	0	2
MSTRG.16682	21	10	1	2	3	0	0	3	0	6	3	2	3
MSTRG.16684	8	6	5	0	0	0	0	2	1	1	0	0	0
MSTRG.16689	3	7	1	0	0	0	0	0	0	0	0	0	0
MSTRG.167	9	6	1	1	1	0	0	2	2	0	0	0	0
MSTRG.1670	167	113	51	10	8	22	3	11	11	35	14	9	11
MSTRG.16703	6	9	1	0	0	2	0	1	0	0	1	0	1
MSTRG.16704	7	3	4	2	0	1	0	0	2	1	0	1	0
MSTRG.16724	7	9	4	2	0	1	1	0	0	1	0	0	0
MSTRG.16729	19	20	10	0	2	1	0	0	0	4	2	1	2
MSTRG.1673	2	9	8	0	2	3	0	1	0	0	1	0	0
MSTRG.16730	10	9	2	0	3	0	0	0	3	2	1	0	1
MSTRG.16732	16	16	5	1	0	2	1	1	3	1	0	1	0
MSTRG.16739	22	10	8	3	3	0	0	2	2	2	3	3	2
MSTRG.16749	15	5	0	1	1	1	0	8	1	5	2	1	1
MSTRG.16757	57	47	20	6	5	8	1	7	9	14	6	3	4
MSTRG.16758	7	4	2	0	1	2	1	2	1	3	0	0	1
MSTRG.16764	11	7	3	0	1	0	0	0	1	2	1	0	1
MSTRG.16765	6	7	6	2	2	1	0	0	0	2	0	1	2
MSTRG.16776	22	15	12	1	1	1	1	1	2	2	0	1	1
MSTRG.16777	9	2	0	0	0	1	1	0	1	1	0	0	4
MSTRG.16781	9	7	10	2	0	2	0	5	1	2	1	0	2
MSTRG.16782	5	8	3	0	1	1	0	0	0	2	0	0	1
MSTRG.16783	8	3	2	0	1	0	0	3	0	0	0	1	0
[truncated: 3,976 more rows]

## Sheet: Table S2
Supplemental table 2 Table of statistically significant genes after the TAILcaller::calculate_polyA_stat_n3() function.
gene_id	test_used	p_value	padj
MSTRG.961	ANOVA	0.000150202	0.0185749
MSTRG.1401	Kruskal–Wallis	9,90459906885332e-05	0.0130653
MSTRG.1565	Kruskal–Wallis	1,74209442170193e-05	0.00397734
MSTRG.1679	Kruskal–Wallis	7,85630009374768e-05	0.0108596
MSTRG.1772	Welch ANOVA	0.000175107	0.0199892
MSTRG.2101	Kruskal–Wallis	2,74663504575259e-09	1,1645732593991e-06
MSTRG.242	Welch ANOVA	0.000621883	0.0461437
MSTRG.325	Kruskal–Wallis	0.000285084	0.0281856
MSTRG.3297	ANOVA	0.000434121	0.0359598
MSTRG.3622	Kruskal–Wallis	7,91375735211594e-12	6,71086623459431e-09
MSTRG.3734	Kruskal–Wallis	2,41097210997616e-05	0.00493501
MSTRG.5333	Kruskal–Wallis	0.000143924	0.0185725
MSTRG.5453	Kruskal–Wallis	4,95877994823951e-07	0.000147177
MSTRG.5692	Kruskal–Wallis	2,71321144633957e-05	0.00536854
MSTRG.6668	Kruskal–Wallis	7,18957666026646e-12	6,71086623459431e-09
MSTRG.6768	Kruskal–Wallis	1,78677899437695e-09	8,69107719126641e-07
MSTRG.6990	Kruskal–Wallis	1,89786580277205e-05	0.00417249
MSTRG.7379	Kruskal–Wallis	6,12750397790023e-05	0.00957181
MSTRG.4244	Kruskal–Wallis	0.000377328	0.0330559
MSTRG.4256	Kruskal–Wallis	6,94367098566125e-05	0.0100531
MSTRG.4969	Kruskal–Wallis	1,44590931221884e-09	7,80265243393732e-07
MSTRG.9204	Kruskal–Wallis	5.11752e-05	0.00843822
MSTRG.10093	Kruskal–Wallis	7,33288570967368e-18	1,08820023931557e-14
MSTRG.10096	Kruskal–Wallis	8,16307707988347e-31	2,42280127730941e-27
MSTRG.10292	Kruskal–Wallis	0.00015924	0.018905
MSTRG.8127	Kruskal–Wallis	0.000678396	0.0491093
MSTRG.11548	Kruskal–Wallis	7,8666246016325e-05	0.0108596
MSTRG.11651	Kruskal–Wallis	6,90239595898288e-05	0.0100531
MSTRG.11699	Kruskal–Wallis	3,97003792319844e-05	0.00693122
MSTRG.11863	Kruskal–Wallis	0.000686945	0.049129
MSTRG.12024	Kruskal–Wallis	0.000511016	0.0415533
MSTRG.10875	Kruskal–Wallis	0.000583236	0.0438239
MSTRG.10874	Kruskal–Wallis	0.00043617	0.0359598
MSTRG.10907	Kruskal–Wallis	1,22965970499902e-12	1,45985200177484e-09
MSTRG.10930	Kruskal–Wallis	6,66996062092024e-11	4,94911078072282e-08
MSTRG.10931	Kruskal–Wallis	3.63589e-21	7,19420643119072e-18
MSTRG.13315	Kruskal–Wallis	3,65988224174131e-06	0.000987503
MSTRG.14033	Kruskal–Wallis	9,25875514214232e-35	5,49599705237568e-31
MSTRG.15091	Kruskal–Wallis	0.000384727	0.0330977
MSTRG.15223	Kruskal–Wallis	3,07280246765578e-05	0.00588392
MSTRG.15449	Kruskal–Wallis	0.000332483	0.0304626
MSTRG.16614	Kruskal–Wallis	3,32024831739254e-07	0.000103732
MSTRG.14355	Kruskal–Wallis	3,50958876623127e-05	0.00631301
MSTRG.14442	Kruskal–Wallis	2,14867637750313e-08	7,97158936053661e-06
MSTRG.17742	Kruskal–Wallis	0.00028613	0.0281856
MSTRG.18014	Kruskal–Wallis	0.000289643	0.0281856
MSTRG.18116	Kruskal–Wallis	5,42863014451672e-05	0.00870928
MSTRG.19323	Kruskal–Wallis	0.000648941	0.047557
MSTRG.19523	Welch ANOVA	0.000149772	0.0185749
MSTRG.17617	Kruskal–Wallis	3,64530875815088e-10	2,16385527883836e-07
MSTRG.17620	Kruskal–Wallis	0.000169841	0.0197682
MSTRG.17622	Kruskal–Wallis	0.000338701	0.0304626
MSTRG.20694	Kruskal–Wallis	0.000243522	0.0253605
MSTRG.20702	Kruskal–Wallis	0.000156241	0.018905
MSTRG.20744	Kruskal–Wallis	5,62521114249496e-06	0.0013913
MSTRG.20952	Kruskal–Wallis	0.000378673	0.0330559
MSTRG.21398	Kruskal–Wallis	1,90336933097142e-09	8,69107719126641e-07
MSTRG.21697	Kruskal–Wallis	4,93901394888545e-05	0.00837657
MSTRG.20027	Kruskal–Wallis	8,43398679519731e-05	0.0113782
MSTRG.22072	Kruskal–Wallis	6,79545046540581e-05	0.0100531
MSTRG.22180	Kruskal–Wallis	0.000182373	0.0204258
MSTRG.10180	Kruskal–Wallis	2,37301946497252e-05	0.00493501
MSTRG.10599	Kruskal–Wallis	0.000551022	0.0430377
MSTRG.10923	Kruskal–Wallis	1,64539345275775e-10	1,08522839284111e-07
MSTRG.10929	Kruskal–Wallis	2,28973143848242e-06	0.000647231
MSTRG.10967	Welch ANOVA	0.000522968	0.0419505
MSTRG.17181	Kruskal–Wallis	0.000574468	0.0437185
MSTRG.20086	Kruskal–Wallis	0.000241525	0.0253605
MSTRG.20729	Kruskal–Wallis	3,3486022922535e-05	0.00621166
MSTRG.21956	Kruskal–Wallis	0.000225813	0.0243714
MSTRG.21957	Kruskal–Wallis	0.000334967	0.0304626
MSTRG.22000	Kruskal–Wallis	0.000223418	0.0243714
MSTRG.22001	Kruskal–Wallis	1,47650030630538e-05	0.0035058
MSTRG.22082	Kruskal–Wallis	0.000330582	0.0304626
MSTRG.2292	Kruskal–Wallis	0.000314036	0.0300664
MSTRG.2913	Kruskal–Wallis	7,28867693619639e-08	2,54503448783893e-05
MSTRG.3025	Welch ANOVA	0.000566778	0.0436935
MSTRG.5434	Kruskal–Wallis	0.000390797	0.0331396
MSTRG.6611	Kruskal–Wallis	0.000278868	0.0281856
MSTRG.7635	Kruskal–Wallis	9,43556465262343e-09	3,73396745186484e-06
MSTRG.8578	Kruskal–Wallis	2,78524139659025e-07	9,18510718342207e-05
MSTRG.938	Kruskal–Wallis	4,60910998725463e-06	0.00118955
MSTRG.95	Kruskal–Wallis	0.00053132	0.0420522

## Sheet: Table S3
Supplemental table 3 Table of statistically significant genes after the TAILcaller::calculate_kruskal_polyA() function.
gene_id	p_value	padj
MSTRG.1401	9,90459906885332e-05	0.0113837
MSTRG.1565	1,74209442170193e-05	0.00346543
MSTRG.1679	7,85630009374768e-05	0.0094619
MSTRG.2101	2,74663504575259e-09	1,01468546118803e-06
MSTRG.325	0.000285084	0.0258282
MSTRG.3297	0.000659055	0.0454485
MSTRG.3622	7,91375735211594e-12	5,84713614644909e-09
MSTRG.3734	2,41097210997616e-05	0.00429984
MSTRG.5333	0.000143924	0.0161821
MSTRG.5453	4,95877994823951e-07	0.000128234
MSTRG.4325	0.000708916	0.0470066
MSTRG.5692	2,71321144633957e-05	0.00467758
MSTRG.6668	7,18957666026646e-12	5,84713614644909e-09
MSTRG.6768	1,78677899437695e-09	7,57248167675705e-07
MSTRG.6990	1,89786580277205e-05	0.00363547
MSTRG.7379	6,12750397790023e-05	0.00833986
MSTRG.4244	0.000377328	0.0301307
MSTRG.4256	6,94367098566125e-05	0.00875919
MSTRG.4969	1,44590931221884e-09	6,79840269345078e-07
MSTRG.8602	0.000779343	0.0497625
MSTRG.9204	5.11752e-05	0.00735217
MSTRG.9729	0.000778283	0.0497625
MSTRG.10093	7,33288570967368e-18	9,48142122260807e-15
MSTRG.10096	8,16307707988347e-31	2,11097173285786e-27
MSTRG.10292	0.00015924	0.0171581
MSTRG.8127	0.000678396	0.0461413
MSTRG.11548	7,8666246016325e-05	0.0094619
MSTRG.11651	6,90239595898288e-05	0.00875919
MSTRG.11699	3,97003792319844e-05	0.00603913
MSTRG.11863	0.000686945	0.0461413
MSTRG.12024	0.000511016	0.038304
MSTRG.10875	0.000583236	0.0413219
MSTRG.10874	0.00043617	0.0331746
MSTRG.10907	1,22965970499902e-12	1,27195999885099e-09
MSTRG.10930	6,66996062092024e-11	4,31212954142493e-08
MSTRG.10931	3.63589e-21	6,26826746329488e-18
MSTRG.13315	3,65988224174131e-06	0.000860405
MSTRG.14033	9,25875514214232e-35	4,78862815951601e-31
MSTRG.15091	0.000384727	0.0301486
MSTRG.15223	3,07280246765578e-05	0.00512662
MSTRG.15449	0.000332483	0.0278058
MSTRG.16614	3,32024831739254e-07	9,03806541976536e-05
MSTRG.14355	3,50958876623127e-05	0.00550048
MSTRG.14442	2,14867637750313e-08	6,94559639027886e-06
MSTRG.17742	0.00028613	0.0258282
MSTRG.18014	0.000289643	0.0258282
MSTRG.18116	5,42863014451672e-05	0.00758834
MSTRG.19323	0.000648941	0.0453557
MSTRG.17617	3,64530875815088e-10	1,88535368971564e-07
MSTRG.17620	0.000169841	0.0179269
MSTRG.17622	0.000338701	0.0278058
MSTRG.20694	0.000243522	0.023324
MSTRG.20702	0.000156241	0.0171581
MSTRG.20744	5,62521114249496e-06	0.00121223
MSTRG.20952	0.000378673	0.0301307
MSTRG.21398	1,90336933097142e-09	7,57248167675705e-07
MSTRG.21697	4,93901394888545e-05	0.00729845
MSTRG.20027	8,43398679519731e-05	0.00991377
MSTRG.22072	6,79545046540581e-05	0.00875919
MSTRG.22180	0.000182373	0.0188646
MSTRG.10180	2,37301946497252e-05	0.00429984
MSTRG.10599	0.000551022	0.0401392
MSTRG.10923	1,64539345275775e-10	9,45552770851451e-08
MSTRG.10929	2,28973143848242e-06	0.000563928
MSTRG.13067	0.000731184	0.0478694
MSTRG.17181	0.000574468	0.041266
MSTRG.20086	0.000241525	0.023324
MSTRG.20729	3,3486022922535e-05	0.00541218
MSTRG.21956	0.000225813	0.0224597
MSTRG.21957	0.000334967	0.0278058
MSTRG.22000	0.000223418	0.0224597
MSTRG.22001	1,47650030630538e-05	0.00305458
MSTRG.22082	0.000330582	0.0278058
MSTRG.2292	0.000314036	0.0275287
MSTRG.2913	7,28867693619639e-08	2,21747277141222e-05
MSTRG.5434	0.000390797	0.0301672
MSTRG.6611	0.000278868	0.0258282
MSTRG.7635	9,43556465262343e-09	3,25338269222456e-06
MSTRG.8578	2,78524139659025e-07	8,00292694620265e-05
MSTRG.938	4,60910998725463e-06	0.00103645
MSTRG.95	0.00053132	0.039257

## Sheet: Table S4
Supplemental table 4 Table of statistically significant genes after the TAILcaller::calculate_statistics_n2() function.
gene_id	p_value	mean_group_ctr	mean_group_trt	diff_length	fold_change	cohen_d	cohen_effect	test_performed	padj	Log2FC
MSTRG.1401	4,25426366343488e-05	93.5623	55.55	-38.0123	0.593722	0.502274	large	Wilcoxon rank-sum test	0.00587363	-0.75214
MSTRG.1565	0.000383015	102.387	21.4286	-80.9581	0.209291	0.968912	large	Wilcoxon rank-sum test	0.0282639	-2.25642
MSTRG.1679	7,83736433272745e-05	91.0968	25.0667	-66.0301	0.275165	0.810726	large	Wilcoxon rank-sum test	0.00931776	-1.86163
MSTRG.2101	3,62157258271062e-10	74.4576	58.7789	-15.6787	0.789428	0.235891	medium	Wilcoxon rank-sum test	2,21433295057163e-07	-0.34112
MSTRG.3622	1,86912041411308e-07	83.5943	66.5128	-17.0815	0.795662	0.283586	medium	Wilcoxon rank-sum test	4,7057855131788e-05	-0.329772
MSTRG.3734	0.000228678	82.8957	42.9545	-39.9411	0.518176	0.549443	large	Wilcoxon rank-sum test	0.0208243	-0.948486
MSTRG.3753	0.000494524	82.7356	30.2727	-52.4629	0.365897	0.749214	large	Wilcoxon rank-sum test	0.0325625	-1.45049
MSTRG.5453	2,75785083734124e-07	72.8089	57.4567	-15.3522	0.789144	0.267115	medium	Wilcoxon rank-sum test	6,55755643545584e-05	-0.34164
MSTRG.5483	0.00071952	66.9412	47.5781	-19.3631	0.710745	0.394039	medium	Wilcoxon rank-sum test	0.0446311	-0.492595
MSTRG.4325	0.000470184	88.1972	43.8261	-44.3712	0.49691	0.719764	large	Wilcoxon rank-sum test	0.0316071	-1.00894
MSTRG.6656	0.000257886	101.439	62.4775	-38.9611	0.615915	0.557716	large	Wilcoxon rank-sum test	0.0225255	-0.699197
MSTRG.6668	4,20564892803352e-11	67.6269	44.6277	-22.9991	0.659911	0.401553	medium	Wilcoxon rank-sum test	3,75914670561988e-08	-0.599656
MSTRG.6768	1,93096046513334e-09	44.5793	88.9545	44.3752	1.99542	0.807677	large	Wilcoxon rank-sum test	8,26451079077071e-07	0.996694
MSTRG.6859	0.000738657	94.8651	64.0222	-30.8429	0.674876	0.434511	medium	Wilcoxon rank-sum test	0.0451636	-0.567305
MSTRG.7289	0.000288194	65.8521	84.2727	18.4207	1.27973	0.232355	medium	Wilcoxon rank-sum test	0.0241578	0.355837
MSTRG.7379	0.000299624	71.8428	80.3849	8.54214	1.1189	0.145233	small	Wilcoxon rank-sum test	0.0241578	0.162082
MSTRG.4969	7.89747e-10	87.5693	32.5	-55.0693	0.371134	0.751849	large	Wilcoxon rank-sum test	3,75568684391368e-07	-1.42999
MSTRG.9204	0.000238521	92.3071	34.3	-58.0071	0.371586	1.11108	large	Wilcoxon rank-sum test	0.0212681	-1.42823
MSTRG.9279	0.000342131	83.2069	11.25	-71.9569	0.135205	1.03532	large	Wilcoxon rank-sum test	0.0261486	-2.88678
MSTRG.9729	0.00042977	97.6739	38.0769	-59.597	0.389837	1.04267	large	Wilcoxon rank-sum test	0.0301543	-1.35906
MSTRG.10093	3,38410185706553e-09	97.9149	73.7527	-24.1622	0.753233	0.381379	medium	Wilcoxon rank-sum test	1,20699632902004e-06	-0.408833
MSTRG.10096	2,01333498533592e-31	64.3441	36.0605	-28.2836	0.560432	0.498334	medium	Wilcoxon rank-sum test	4,30853686861887e-28	-0.835389
MSTRG.7830	0.000224011	77.4237	41.9412	-35.4826	0.54171	0.55879	large	Wilcoxon rank-sum test	0.0208243	-0.884408
MSTRG.11548	0.000154571	79.6707	58.7045	-20.9661	0.73684	0.387719	medium	Wilcoxon rank-sum test	0.0170859	-0.440577
MSTRG.11699	2,83594145931684e-05	77.098	62.6023	-14.4957	0.811983	0.263317	medium	Wilcoxon rank-sum test	0.0046684	-0.300478
MSTRG.11863	0.000202895	90.3741	58.5741	-31.8001	0.648129	0.517769	large	Wilcoxon rank-sum test	0.0192976	-0.625648
MSTRG.10907	5.21963e-10	77.5663	62.6941	-14.8723	0.808264	0.231879	medium	Wilcoxon rank-sum test	2,79250361246402e-07	-0.307102
MSTRG.10930	4,39152652525687e-11	80.947	66.9362	-14.0108	0.826914	0.231984	medium	Wilcoxon rank-sum test	3,75914670561988e-08	-0.27419
MSTRG.10931	3,77809146031597e-19	82.3694	46.051	-36.3183	0.559079	0.623323	large	Wilcoxon rank-sum test	5,39007715005078e-16	-0.838875
MSTRG.13315	2,58396039627408e-06	67.6071	112.644	45.0373	1.66616	0.745764	large	Wilcoxon rank-sum test	0.000582071	0.736529
MSTRG.10660	0.00018168	108.424	71.6891	-36.7352	0.66119	0.460433	medium	Wilcoxon rank-sum test	0.0183706	-0.596862
MSTRG.14027	0.000410319	73.1338	49.9444	-23.1894	0.682918	0.365332	medium	Wilcoxon rank-sum test	0.0297655	-0.550215
MSTRG.14033	8,2098054418862e-32	35.3444	30.6806	-4.66376	0.868048	0.0777938	small	Wilcoxon rank-sum test	3,51379672912729e-28	-0.204153
MSTRG.15091	0.000298701	76.142	21.2857	-54.8563	0.279553	0.943284	large	Wilcoxon rank-sum test	0.0241578	-1.83881
MSTRG.15223	0.000159681	78.9762	20.0769	-58.8993	0.254215	1.00734	large	Wilcoxon rank-sum test	0.0170859	-1.97588
MSTRG.16217	0.000612169	76.5625	27.6154	-48.9471	0.360691	1.01944	large	Wilcoxon rank-sum test	0.0385306	-1.47117
MSTRG.16614	1,5854548085346e-07	106.192	53.6154	-52.5765	0.504891	0.779234	large	Wilcoxon rank-sum test	4,24109161283006e-05	-0.985955
MSTRG.14442	2,75497911223063e-08	67.5854	45.578	-22.0074	0.674376	0.319356	medium	Wilcoxon rank-sum test	9,07023892334391e-06	-0.568375
MSTRG.18014	5,66000375982325e-05	82.9624	52.6585	-30.3039	0.634727	0.554089	large	Wilcoxon rank-sum test	0.00738977	-0.655791
MSTRG.18264	0.000603438	68.0896	74.2344	6.14483	1.09025	0.107752	small	Wilcoxon rank-sum test	0.0385306	0.124654
MSTRG.19323	0.000171453	66.6957	53.4486	-13.247	0.801381	0.250708	medium	Wilcoxon rank-sum test	0.0178981	-0.31944
MSTRG.19523	0.000184564	59.875	11	-48.875	0.183716	1.41772	large	Welch's t-test	0.0183706	-2.44445
MSTRG.17617	6,26909051564917e-11	91.2146	67.3756	-23.8389	0.73865	0.372081	medium	Wilcoxon rank-sum test	4,47195123449641e-08	-0.437038
MSTRG.17620	6,47849445961317e-05	93.8126	62.0577	-31.755	0.661507	0.476241	medium	Wilcoxon rank-sum test	0.00815528	-0.596172
MSTRG.17622	0.00047263	80.8039	66.3077	-14.4962	0.8206	0.249328	medium	Wilcoxon rank-sum test	0.0316071	-0.285248
MSTRG.20702	5,69772012445066e-05	75.3404	58.2557	-17.0847	0.773233	0.276378	medium	Wilcoxon rank-sum test	0.00738977	-0.371025
MSTRG.20708	0.000323441	62.619	173.333	110.714	2.76806	2.62641	large	Student's t-test	0.0251696	1.46888
MSTRG.20952	9,03199126150089e-05	71.866	20.087	-51.779	0.279506	0.709439	large	Wilcoxon rank-sum test	0.0104478	-1.83905
MSTRG.21398	4,07453205443847e-08	64.4331	42.5415	-21.8916	0.660243	0.310734	medium	Wilcoxon rank-sum test	1,24564265664262e-05	-0.598932
MSTRG.21697	3,06326493673095e-05	69.6966	51.0263	-18.6703	0.73212	0.206935	medium	Wilcoxon rank-sum test	0.00485584	-0.449847
MSTRG.22072	3,69022882927251e-05	34.3955	30.0102	-4.38526	0.872505	0.0690517	small	Wilcoxon rank-sum test	0.0054826	-0.196765
MSTRG.22180	4,02489265180563e-05	47.4412	103.133	55.6922	2.17392	1.49713	large	Wilcoxon rank-sum test	0.00574218	1.1203
MSTRG.10180	2,64190182666669e-05	75.6857	61.5132	-14.1726	0.812744	0.22874	medium	Wilcoxon rank-sum test	0.00452294	-0.299127
MSTRG.10292	7,70528736439866e-05	84.3922	44.6053	-39.7869	0.528547	0.506128	large	Wilcoxon rank-sum test	0.00931776	-0.919895
MSTRG.10599	0.000451816	90.1224	20.45	-69.6724	0.226913	0.863657	large	Wilcoxon rank-sum test	0.0311899	-2.13979
MSTRG.10923	2,2648841131288e-09	75.2812	55.7069	-19.5743	0.739984	0.334154	medium	Wilcoxon rank-sum test	8,8124581856284e-07	-0.434434
MSTRG.10929	1,15814689121719e-05	70.3289	56.0526	-14.2763	0.797007	0.247682	medium	Wilcoxon rank-sum test	0.00225312	-0.327336
MSTRG.10967	1,97533386306812e-05	155.259	38	-117.259	0.244752	1.33039	large	Welch's t-test	0.00367584	-2.03061
MSTRG.14355	0.000352781	101.02	79.9714	-21.0482	0.791642	0.315812	medium	Wilcoxon rank-sum test	0.0264896	-0.33708
MSTRG.20086	0.000423686	82.6421	42.4737	-40.1684	0.513947	0.555218	large	Wilcoxon rank-sum test	0.0301543	-0.960308
MSTRG.20729	2,17279043241047e-05	32.0172	89.7692	57.752	2.80378	1.82724	large	Wilcoxon rank-sum test	0.00387481	1.48737
MSTRG.21957	0.000821226	42.2596	27.5698	-14.6898	0.65239	0.217262	medium	Wilcoxon rank-sum test	0.0495049	-0.616193
MSTRG.22000	0.000156946	30.4564	27.6391	-2.81732	0.907497	0.0477175	small	Wilcoxon rank-sum test	0.0170859	-0.140036
MSTRG.22001	4,20160395949346e-06	33.3807	28.1499	-5.23079	0.843299	0.0858606	small	Wilcoxon rank-sum test	0.000856327	-0.245884
MSTRG.22082	0.00029102	36.1389	32.6719	-3.46702	0.904064	0.0562501	small	Wilcoxon rank-sum test	0.0241578	-0.145503
MSTRG.2292	0.000202123	88.5038	47.6818	-40.822	0.538754	0.550697	large	Wilcoxon rank-sum test	0.0192976	-0.8923
MSTRG.2913	3,71484732839616e-05	71.1746	86.5441	15.3695	1.21594	0.248499	medium	Wilcoxon rank-sum test	0.0054826	0.282073
MSTRG.5435	0.000304794	54.8795	52.8896	-1.98997	0.963739	0.039892	small	Wilcoxon rank-sum test	0.0241578	-0.0532851
MSTRG.6021	0.000594775	69.92	160.143	90.2229	2.29037	1.64121	large	Student's t-test	0.0385306	1.19558
MSTRG.7635	1,1043579478299e-07	135.6	73.1842	-62.4158	0.539707	0.880876	large	Wilcoxon rank-sum test	3,15110134447464e-05	-0.889753
MSTRG.938	3,49988526950833e-06	71.3753	55.4537	-15.9216	0.776931	0.27595	medium	Wilcoxon rank-sum test	0.000748975	-0.364142

## Sheet: Table S5
Supplemental table 5 Table of statistically significant genes after the TAILcaller::calculate_statistics() function.
gene_id	p_value	mean_group_ctr	mean_group_trt	diff_length	fold_change	cohen_d	cohen_effect	padj	Log2FC
MSTRG.1401	4,25426366343488e-05	93.5623	55.55	-38.0123	0.593722	0.502274	large	0.00606942	-0.75214
MSTRG.1565	0.000383015	102.387	21.4286	-80.9581	0.209291	0.968912	large	0.0298056	-2.25642
MSTRG.1679	7,83736433272745e-05	91.0968	25.0667	-66.0301	0.275165	0.810726	large	0.00958398	-1.86163
MSTRG.2101	3,62157258271062e-10	74.4576	58.7789	-15.6787	0.789428	0.235891	medium	2,21433295057163e-07	-0.34112
MSTRG.3622	1,86912041411308e-07	83.5943	66.5128	-17.0815	0.795662	0.283586	medium	4,7057855131788e-05	-0.329772
MSTRG.3734	0.000228678	82.8957	42.9545	-39.9411	0.518176	0.549443	large	0.0217498	-0.948486
MSTRG.3753	0.000494524	82.7356	30.2727	-52.4629	0.365897	0.749214	large	0.0341381	-1.45049
MSTRG.5453	2,75785083734124e-07	72.8089	57.4567	-15.3522	0.789144	0.267115	medium	6,55755643545584e-05	-0.34164
MSTRG.5483	0.00071952	66.9412	47.5781	-19.3631	0.710745	0.394039	medium	0.0473777	-0.492595
MSTRG.4325	0.000470184	88.1972	43.8261	-44.3712	0.49691	0.719764	large	0.0331616	-1.00894
MSTRG.6656	0.000257886	101.439	62.4775	-38.9611	0.615915	0.557716	large	0.0234841	-0.699197
MSTRG.6668	4,20564892803352e-11	67.6269	44.6277	-22.9991	0.659911	0.401553	medium	3,75914670561988e-08	-0.599656
MSTRG.6768	1,93096046513334e-09	44.5793	88.9545	44.3752	1.99542	0.807677	large	8,26451079077071e-07	0.996694
MSTRG.6859	0.000738657	94.8651	64.0222	-30.8429	0.674876	0.434511	medium	0.0479008	-0.567305
MSTRG.7289	0.000288194	65.8521	84.2727	18.4207	1.27973	0.232355	medium	0.0250869	0.355837
MSTRG.7379	0.000299624	71.8428	80.3849	8.54214	1.1189	0.145233	small	0.0250869	0.162082
MSTRG.4969	7.89747e-10	87.5693	32.5	-55.0693	0.371134	0.751849	large	3,75568684391368e-07	-1.42999
MSTRG.9204	0.000238521	92.3071	34.3	-58.0071	0.371586	1.11108	large	0.0221928	-1.42823
MSTRG.9279	0.000342131	83.2069	11.25	-71.9569	0.135205	1.03532	large	0.0276287	-2.88678
MSTRG.9729	0.00042977	97.6739	38.0769	-59.597	0.389837	1.04267	large	0.0317141	-1.35906
MSTRG.10093	3,38410185706553e-09	97.9149	73.7527	-24.1622	0.753233	0.381379	medium	1,20699632902004e-06	-0.408833
MSTRG.10096	2,01333498533592e-31	64.3441	36.0605	-28.2836	0.560432	0.498334	medium	4,30853686861887e-28	-0.835389
MSTRG.10292	7,70528736439866e-05	84.3922	44.6053	-39.7869	0.528547	0.506128	large	0.00958398	-0.919895
MSTRG.7830	0.000224011	77.4237	41.9412	-35.4826	0.54171	0.55879	large	0.0217498	-0.884408
MSTRG.11548	0.000154571	79.6707	58.7045	-20.9661	0.73684	0.387719	medium	0.017524	-0.440577
MSTRG.11699	2,83594145931684e-05	77.098	62.6023	-14.4957	0.811983	0.263317	medium	0.00485513	-0.300478
MSTRG.11863	0.000202895	90.3741	58.5741	-31.8001	0.648129	0.517769	large	0.0201951	-0.625648
MSTRG.10907	5.21963e-10	77.5663	62.6941	-14.8723	0.808264	0.231879	medium	2,79250361246402e-07	-0.307102
MSTRG.10930	4,39152652525687e-11	80.947	66.9362	-14.0108	0.826914	0.231984	medium	3,75914670561988e-08	-0.27419
MSTRG.10931	3,77809146031597e-19	82.3694	46.051	-36.3183	0.559079	0.623323	large	5,39007715005078e-16	-0.838875
MSTRG.13315	2,58396039627408e-06	67.6071	112.644	45.0373	1.66616	0.745764	large	0.000582071	0.736529
MSTRG.10660	0.00018168	108.424	71.6891	-36.7352	0.66119	0.460433	medium	0.0189656	-0.596862
MSTRG.14027	0.000410319	73.1338	49.9444	-23.1894	0.682918	0.365332	medium	0.0313601	-0.550215
MSTRG.14033	8,2098054418862e-32	35.3444	30.6806	-4.66376	0.868048	0.0777938	small	3,51379672912729e-28	-0.204153
MSTRG.15091	0.000298701	76.142	21.2857	-54.8563	0.279553	0.943284	large	0.0250869	-1.83881
MSTRG.15223	0.000159681	78.9762	20.0769	-58.8993	0.254215	1.00734	large	0.017524	-1.97588
MSTRG.16217	0.000612169	76.5625	27.6154	-48.9471	0.360691	1.01944	large	0.0409388	-1.47117
MSTRG.16614	1,5854548085346e-07	106.192	53.6154	-52.5765	0.504891	0.779234	large	4,24109161283006e-05	-0.985955
MSTRG.14355	0.000352781	101.02	79.9714	-21.0482	0.791642	0.315812	medium	0.0279612	-0.33708
MSTRG.14442	2,75497911223063e-08	67.5854	45.578	-22.0074	0.674376	0.319356	medium	9,07023892334391e-06	-0.568375
MSTRG.18014	5,66000375982325e-05	82.9624	52.6585	-30.3039	0.634727	0.554089	large	0.0076207	-0.655791
MSTRG.18264	0.000603438	68.0896	74.2344	6.14483	1.09025	0.107752	small	0.0409388	0.124654
MSTRG.19323	0.000171453	66.6957	53.4486	-13.247	0.801381	0.250708	medium	0.0183455	-0.31944
MSTRG.17617	6,26909051564917e-11	91.2146	67.3756	-23.8389	0.73865	0.372081	medium	4,47195123449641e-08	-0.437038
MSTRG.17620	6,47849445961317e-05	93.8126	62.0577	-31.755	0.661507	0.476241	medium	0.00840241	-0.596172
MSTRG.17622	0.00047263	80.8039	66.3077	-14.4962	0.8206	0.249328	medium	0.0331616	-0.285248
MSTRG.20702	5,69772012445066e-05	75.3404	58.2557	-17.0847	0.773233	0.276378	medium	0.0076207	-0.371025
MSTRG.20952	9,03199126150089e-05	71.866	20.087	-51.779	0.279506	0.709439	large	0.010738	-1.83905
MSTRG.21398	4,07453205443847e-08	64.4331	42.5415	-21.8916	0.660243	0.310734	medium	1,24564265664262e-05	-0.598932
MSTRG.21697	3,06326493673095e-05	69.6966	51.0263	-18.6703	0.73212	0.206935	medium	0.00504261	-0.449847
MSTRG.22072	3,69022882927251e-05	34.3955	30.0102	-4.38526	0.872505	0.0690517	small	0.00567841	-0.196765
MSTRG.22180	4,02489265180563e-05	47.4412	103.133	55.6922	2.17392	1.49713	large	0.00594019	1.1203
MSTRG.10180	2,64190182666669e-05	75.6857	61.5132	-14.1726	0.812744	0.22874	medium	0.00471139	-0.299127
MSTRG.10599	0.000451816	90.1224	20.45	-69.6724	0.226913	0.863657	large	0.0327758	-2.13979
MSTRG.10923	2,2648841131288e-09	75.2812	55.7069	-19.5743	0.739984	0.334154	medium	8,8124581856284e-07	-0.434434
MSTRG.10929	1,15814689121719e-05	70.3289	56.0526	-14.2763	0.797007	0.247682	medium	0.00225312	-0.327336
MSTRG.20086	0.000423686	82.6421	42.4737	-40.1684	0.513947	0.555218	large	0.0317141	-0.960308
MSTRG.20729	2,17279043241047e-05	32.0172	89.7692	57.752	2.80378	1.82724	large	0.00404328	1.48737
MSTRG.22000	0.000156946	30.4564	27.6391	-2.81732	0.907497	0.0477175	small	0.017524	-0.140036
MSTRG.22001	4,20160395949346e-06	33.3807	28.1499	-5.23079	0.843299	0.0858606	small	0.000856327	-0.245884
MSTRG.22082	0.00029102	36.1389	32.6719	-3.46702	0.904064	0.0562501	small	0.0250869	-0.145503
MSTRG.2292	0.000202123	88.5038	47.6818	-40.822	0.538754	0.550697	large	0.0201951	-0.8923
MSTRG.2913	3,71484732839616e-05	71.1746	86.5441	15.3695	1.21594	0.248499	medium	0.00567841	0.282073
MSTRG.5435	0.000304794	54.8795	52.8896	-1.98997	0.963739	0.039892	small	0.0250869	-0.0532851
MSTRG.7635	1,1043579478299e-07	135.6	73.1842	-62.4158	0.539707	0.880876	large	3,15110134447464e-05	-0.889753
MSTRG.938	3,49988526950833e-06	71.3753	55.4537	-15.9216	0.776931	0.27595	medium	0.000748975	-0.364142
